# Supplementary material for: Association of ABO blood groups with presentation and outcomes of confirmed SARS CoV-2 infection: A prospective study in the largest COVID-19 dedicated hospital in Bangladesh
Source: PLoS One. 2021 Apr 7;16(4):e0249252. doi: 10.1371/journal.pone.0249252 (PMC8026078; doi:10.1371/journal.pone.0249252)
Supplement: S3 File — (XLS) [file pone.0249252.s003.xls]

## Sheet: impact of blood group
Age	Sex	pos_date	Fever	Cough	Running_nose	Resp_dist	Sore_th	hors_voice	Chest_pain	Diarrhoea	Vomiting	Anorexia	Anosmia	Headache	Lethergy	Conjunctivitis	Ache	Neg_Date	Total_dur	Sym_Recover	Conversion	Resurgence	Pers_positiv	Post_covid	Neurasth	pers_cough	Exer_Dyspnoea	Joint_pain	Co_mor	Diabete	Hypertension	Others	Blood_gp	Severity	res_7day	Res_12day	Severity_conver	ultimat_severity	Age_group	Age_group60	rh_exclusion	single_value	non_A	Bin_post	SUR_1	Outcome_death	SUR_2	SUR_3	SUR_4
29	0	2020-06-26	1	1	0	0	1	0	0	0	0	1	1	1	0	0	0	2020-07-04	15	13	0	0	0	0	0	0	0	0	0	0	0	0	7	1	0	1	0	1	1	2	4	0	2	0	0.24745	0	0.161008	0.160887	0.247143
30	0	2020-07-01	1	1	0	0	1	0	0	0	0	1	1	1	0	0	0	2020-07-07	9	2	0	0	0	0	0	0	0	0	0	0	0	0	5	1	1	0	0	1	1	2	3	0	2	0	0.664062	0	0.907692	0.907692	0.664427
30	0	2020-06-26	1	1	0	0	0	0	0	1	0	1	0	1	1	0	0	2020-07-06	16	8	0	0	0	0	0	0	0	0	0	0	0	0	1	1	0	0	0	1	1	2	1	0	1	0	0.232	0	0.436508	0.436508	0.238095
55	0	2020-06-30	1	1	0	0	1	0	0	0	0	1	0	1	0	0	0	2020-07-10	5	3	0	0	0	0	0	0	0	0	0	0	0	0	7	1	1	0	0	1	2	2	4	0	2	0	0.925781	0	0.838462	0.838462	0.926923
25	0	2020-06-25	1	1	0	1	1	0	0	0	0	0	0	0	0	0	0	2020-07-06	6	4	0	0	0	0	0	0	0	0	0	0	0	0	1	2	1	0	0	2	1	2	1	0	1	0	0.904	0	0.769841	0.769841	0.904762
29	1	2020-06-28	1	1	0	1	0	0	1	0	0	1	1	1	0	0	1	2020-07-16	17	13	1	1	1	2	1	0	0	0	0	0	0	0	5	2	0	1	1	3	1	2	3	0	2	1	0.191574	0	0.161008	0.160887	0.188299
50	1	2020-07-13	1	0	0	0	0	0	1	0	0	0	0	0	0	0	1	1984-10-04	14	10	0	0	0	1	1	0	0	0	1	0	1	0	1	1	0	0	0	1	2	2	1	1	1	1	0.376	0	0.31746	0.325397	0.380952
32	1	2020-07-06	1	1	0	0	0	0	1	0	0	0	0	0	0	0	0	1984-10-04	5	2	0	0	1	1	0	0	0	0	0	0	0	0	1	1	1	0	0	1	1	2	1	0	1	1	0.928	0	0.920635	0.920635	0.928571
38	0	2020-06-25	1	0	0	0	1	0	0	1	0	0	0	0	0	0	0	2020-07-04	13	5	0	1	0	0	0	0	0	0	0	0	0	0	3	1	1	0	0	1	1	2	2	0	2	0	0.379157	0	0.634179	0.633701	0.376598
38	1	2020-06-29	1	0	0	0	1	0	0	0	0	0	0	0	0	0	0	2020-07-10	12	10	0	0	0	0	0	0	0	0	0	0	0	0	1	1	0	0	0	1	1	2	1	0	1	0	0.48	0	0.31746	0.325397	0.484127
35	1	2020-06-23	1	0	1	0	1	0	0	0	0	0	1	0	0	0	0	2020-07-06	7	5	0	0	0	0	1	0	0	0	0	0	0	0	3	1	1	0	0	1	1	2	2	0	2	0	0.785156	0	0.634179	0.633701	0.791905
30	1	2020-07-09	1	0	0	0	0	0	0	0	0	1	0	0	0	0	0	2020-07-28	15	9	1	1	0	0	0	0	0	0	0	0	0	0	5	2	0	0	1	3	1	2	3	0	2	0	0.24745	0	0.349506	0.349242	0.247143
37	0	2020-07-05	1	1	0	1	0	0	0	0	0	1	0	1	0	0	0	2020-07-21	25	21	1	0	0	1	0	0	0	0	0	0	0	0	1	2	0	1	1	3	1	2	1	0	1	1	0.048	0	0.0396825	0.0406746	0.0496894
26	1	2020-06-26	1	1	0	0	0	0	0	0	0	1	0	0	0	0	0	1984-10-14	22	13	0	1	1	2	1	1	0	0	0	0	0	0	1	1	0	1	0	1	1	2	1	0	1	1	0.088	0	0.174603	0.178968	0.0910973
35	0	2020-07-03	0	1	1	1	0	0	0	0	0	1	0	1	0	0	0	1984-10-04	23	18	0	1	1	1	1	0	0	0	0	0	0	0	1	2	0	1	0	2	1	2	1	0	1	1	0.064	0	0.0555556	0.0569444	0.0662526
52	0	2020-07-09	1	0	0	1	1	0	0	0	0	1	0	0	0	0	0	1984-10-14	13	9	1	0	1	0	0	0	0	0	2	0	1	0	1	1	0	0	1	3	2	2	1	1	1	0	0.44	0	0.380952	0.380952	0.444444
39	1	2020-06-01	1	1	0	0	0	0	0	0	0	0	0	0	0	0	0	2020-06-16	9	4	0	0	0	0	0	0	0	0	0	0	0	0	3	1	1	0	0	1	1	2	2	0	2	0	0.664062	0	0.715385	0.719231	0.664427
40	1	2020-06-12	0	1	0	0	0	0	0	0	0	0	0	0	1	0	0	2020-06-27	10	4	0	0	0	0	0	0	0	0	0	0	0	0	3	1	1	0	0	1	1	2	2	0	2	0	0.557338	0	0.715385	0.719231	0.555632
38	1	2020-06-12	1	1	0	0	0	0	0	0	0	0	0	0	0	0	0	2020-06-27	11	6	0	0	0	0	0	0	0	0	0	0	0	0	3	1	1	0	0	1	1	2	2	0	2	0	0.509905	0	0.552475	0.552058	0.509006
45	1	2020-07-15	0	0	0	1	0	0	1	0	0	0	0	0	0	0	0	2020-07-25	6	5	0	1	0	0	0	0	0	0	0	0	0	0	5	2	1	0	0	2	2	2	3	0	2	0	0.878906	0	0.634179	0.633701	0.884615
33	1	2020-07-01	1	1	0	1	1	0	0	0	1	1	1	0	0	0	0	2020-07-24	15	8	1	0	0	2	0	0	0	0	0	0	0	0	1	1	0	0	1	3	1	2	1	0	1	1	0.272	0	0.436508	0.436508	0.277778
50	1	2020-07-14	1	0	0	1	1	0	0	0	0	1	0	0	0	0	0	1984-10-04	14	12	1	0	1	0	0	0	0	0	0	0	0	0	5	1	0	1	1	3	2	2	3	0	2	0	0.323281	0	0.200278	0.200127	0.321678
60	0	2020-07-16	1	0	0	0	0	0	0	1	0	1	0	0	0	0	0	2020-07-25	10	2	0	0	0	2	1	0	1	0	0	0	0	0	3	1	1	0	0	1	2	1	2	0	2	1	0.557338	0	0.907692	0.907692	0.555632
34	0	2020-07-05	1	1	0	0	0	0	0	0	0	1	1	1	0	0	0	2020-07-19	14	7	0	0	0	2	1	0	0	0	0	0	0	0	1	1	1	0	0	1	1	2	1	0	1	1	0.376	0	0.507937	0.507937	0.380952
50	1	2020-07-05	1	0	0	1	0	0	0	0	0	1	1	0	0	0	0	2020-07-20	6	4	0	0	0	0	0	0	0	0	0	0	0	0	7	2	1	0	0	2	2	2	4	0	2	0	0.878906	0	0.715385	0.719231	0.884615
57	0	2020-07-04	1	1	0	0	0	0	0	0	0	0	0	0	1	0	0	2020-07-13	5	1	0	0	0	0	0	0	0	0	1	0	1	0	3	1	1	0	0	1	2	2	2	1	2	0	0.925781	0	0.988462	0.988462	0.926923
63	1	2020-07-04	1	1	0	0	0	0	1	0	0	1	0	0	0	0	0	2020-07-13	3	2	0	0	0	0	0	0	0	0	2	0	1	1	1	1	1	0	0	1	3	1	1	1	1	0	0.976	0	0.920635	0.920635	0.97619
27	0	2020-07-02	0	0	1	1	0	0	0	0	0	1	0	1	0	0	0	2020-07-14	12	7	0	0	0	0	0	0	0	0	0	0	0	0	7	2	1	0	0	2	1	2	4	0	2	0	0.411086	0	0.459099	0.458753	0.407982
26	1	2020-07-03	0	0	0	1	0	0	0	0	0	0	1	0	0	0	0	2020-07-14	9	3	0	0	0	0	0	0	0	0	0	0	0	0	3	2	1	0	0	2	1	2	2	0	2	0	0.664062	0	0.838462	0.838462	0.664427
24	1	2020-06-29	1	0	0	0	1	0	0	0	0	0	0	0	0	0	0	2020-07-14	10	2	0	0	0	0	0	0	0	0	0	0	0	0	1	1	1	0	0	1	1	2	1	0	1	0	0.616	0	0.920635	0.920635	0.619048
26	0	2020-07-07	0	0	0	0	1	0	0	1	0	1	1	1	0	0	0	2020-07-18	9	4	0	0	0	1	0	0	0	0	0	0	0	0	5	1	1	0	0	1	1	2	3	0	2	1	0.664062	0	0.715385	0.719231	0.664427
30	0	2020-07-02	1	1	0	0	0	1	1	0	0	1	1	0	0	0	0	2020-07-19	23	16	0	1	0	2	0	0	0	0	0	0	0	0	3	1	0	1	0	1	1	2	2	0	2	1	0.0518847	0	0.0746135	0.0745573	0.0509977
31	0	2020-07-10	0	0	1	0	1	0	0	1	0	0	0	1	0	0	0	2020-07-29	17	15	0	0	0	1	0	0	0	0	0	0	0	0	7	1	0	1	0	1	1	2	4	0	2	1	0.191574	0	0.0981757	0.0981017	0.188299
52	0	2020-07-06	0	1	0	0	1	0	0	0	0	0	0	0	0	0	0	2020-07-27	18	14	0	0	0	2	0	1	0	1	0	0	0	0	7	1	0	1	1	2	2	2	4	0	2	1	0.155654	0	0.125665	0.12557	0.152993
27	0	2020-07-10	1	1	0	0	1	0	0	0	0	1	0	0	0	0	0	2020-07-25	14	10	0	1	0	1	1	0	0	0	0	0	0	0	1	1	0	0	0	1	1	2	1	0	1	1	0.376	0	0.31746	0.325397	0.380952
55	1	2020-07-19	1	0	0	1	0	0	0	0	0	1	0	0	0	0	0	1984-10-14	16	7	0	0	0	0	0	0	0	0	0	0	0	0	7	2	1	0	0	2	2	2	4	0	2	0	0.21153	0	0.459099	0.458753	0.207914
25	0	2020-07-09	0	1	0	0	1	0	0	0	0	1	0	0	0	0	0	2020-07-29	22	14	0	1	0	1	0	0	0	0	0	0	0	0	1	1	0	1	0	1	1	2	1	0	1	1	0.088	0	0.142857	0.146429	0.0910973
50	0	2020-07-18	1	0	0	1	0	0	0	0	0	1	0	0	0	0	0	2020-07-18	15	7	1	10	0	1	1	0	0	0	1	1	0	0	1	1	1	0	1	2	2	2	1	1	1	1	0.272	0	0.507937	0.507937	0.277778
32	1	2020-07-21	1	0	0	0	0	0	0	0	0	0	1	1	0	1	0	2020-07-18	7	3	0	0	0	0	0	0	0	0	0	0	0	0	3	1	1	0	0	1	1	2	2	0	2	0	0.785156	0	0.838462	0.838462	0.791905
38	0	2020-07-18	0	1	0	0	1	0	0	1	0	1	1	0	0	0	0	2020-07-30	8	3	0	0	0	0	0	0	0	0	0	0	0	0	3	1	1	0	0	1	1	2	2	0	2	0	0.726562	0	0.838462	0.838462	0.730097
33	0	2020-06-13	1	0	0	0	0	0	0	0	0	1	0	1	0	0	0	2020-06-27	13	7	0	0	0	2	0	0	1	0	0	0	0	0	8	1	1	0	0	1	1	2	4	0	2	1	0.379157	0	0.459099	0.458753	0.376598
30	0	2020-07-02	1	1	0	1	0	0	0	0	1	1	0	0	0	0	0	2004-10-14	12	6	0	0	1	2	1	1	0	0	0	0	0	0	5	2	1	0	0	2	1	2	3	0	2	1	0.411086	0	0.552475	0.552058	0.407982
40	1	2020-07-14	1	1	0	1	0	0	1	0	0	0	1	1	0	0	0	2020-08-10	12	8	0	0	0	0	0	0	0	0	0	0	0	0	3	2	0	0	0	2	1	2	2	0	2	0	0.411086	0	0.420192	0.419875	0.407982
26	1	2020-07-15	1	1	0	0	0	0	1	0	1	1	0	0	1	0	0	2020-07-30	8	6	0	0	0	0	0	0	0	0	1	0	0	2	5	1	1	0	0	1	1	2	3	1	2	0	0.726562	0	0.552475	0.552058	0.730097
23	1	2020-07-16	1	1	0	1	1	0	0	0	1	0	0	1	0	0	0	2020-07-28	10	5	0	0	0	0	0	0	0	0	0	0	0	0	3	2	1	0	0	2	1	2	2	0	2	0	0.557338	0	0.634179	0.633701	0.555632
76	1	2020-07-20	1	1	0	1	0	0	0	0	1	0	1	0	0	0	0	1984-10-14	32	28	1	0	0	0	0	0	0	0	0	0	0	0	3	2	0	1	1	3	3	1	2	0	2	0	#NULL!	1	#NULL!	#NULL!	#NULL!
27	0	2020-07-24	0	1	0	1	1	0	0	1	0	1	1	1	0	0	0	2020-08-10	8	4	0	0	0	0	0	0	0	0	0	0	0	0	7	2	1	0	0	2	1	2	4	0	2	0	0.726562	0	0.715385	0.719231	0.730097
42	0	2020-07-22	1	1	0	1	1	0	0	0	0	0	1	0	0	0	0	2020-08-08	15	13	0	1	0	1	0	0	0	0	0	0	0	0	1	2	0	1	0	2	2	2	1	0	1	1	0.272	0	0.174603	0.178968	0.277778
53	1	2020-07-12	0	1	0	0	0	0	0	0	0	0	1	0	0	0	0	2020-07-22	11	6	0	0	0	0	0	0	0	0	1	0	0	5	1	2	1	0	0	2	2	2	1	1	1	0	0.576	0	0.619048	0.619048	0.579365
40	1	2020-07-20	1	1	0	0	0	0	0	0	0	0	1	0	0	0	0	2020-08-01	9	4	0	0	0	0	0	0	0	0	2	1	1	0	5	1	1	0	0	1	1	2	3	1	2	0	0.664062	0	0.715385	0.719231	0.664427
56	0	2020-07-24	0	0	0	0	0	0	0	0	0	0	1	1	0	0	0	2020-08-03	4	3	0	0	0	2	1	0	0	0	0	0	0	0	3	1	1	0	0	1	2	2	2	0	2	1	0.980469	0	0.838462	0.838462	0.980769
35	0	2020-07-24	0	0	0	0	1	0	0	0	0	0	0	1	0	0	0	2020-08-10	5	4	0	0	0	0	0	0	0	0	0	0	0	0	7	1	1	0	0	1	1	2	4	0	2	0	0.925781	0	0.715385	0.719231	0.926923
26	1	2020-07-24	0	0	0	1	0	0	0	0	0	0	1	1	0	0	0	2020-08-09	15	12	0	1	0	0	0	0	0	0	0	0	0	0	3	2	0	1	0	2	1	2	2	0	2	0	0.24745	0	0.200278	0.200127	0.247143
55	0	2020-07-26	1	0	0	0	0	0	0	0	0	1	0	1	0	0	0	2020-08-10	15	12	0	0	0	0	0	0	0	0	0	0	0	0	5	1	0	1	0	1	2	2	3	0	2	0	0.24745	0	0.200278	0.200127	0.247143
30	1	2020-07-22	1	0	0	0	0	0	0	0	1	1	1	0	0	0	0	2020-08-13	15	13	0	0	1	1	0	0	0	0	0	0	0	0	3	1	0	1	0	1	1	2	2	0	2	1	0.24745	0	0.161008	0.160887	0.247143
68	1	2020-07-14	1	1	0	1	0	0	0	0	1	1	0	0	0	0	0	1984-10-14	30	22	1	1	1	0	0	0	0	0	0	0	0	0	1	1	0	1	1	3	3	1	1	0	1	0	#NULL!	0	#NULL!	0.0325397	0.0165631
32	0	2020-07-24	0	0	0	0	0	0	0	0	0	1	0	0	0	0	0	1984-10-14	12	11	0	1	1	1	1	0	0	0	0	0	0	0	1	1	0	0	0	1	1	2	1	0	1	1	0.48	0	0.301587	0.309127	0.484127
28	1	2020-07-29	1	1	0	1	0	0	0	0	0	1	1	0	0	0	0	2020-08-11	15	11	0	1	0	1	0	1	0	0	0	0	0	0	1	2	0	0	0	2	1	2	1	0	1	1	0.272	0	0.301587	0.309127	0.277778
26	0	2020-07-30	1	0	1	0	0	0	0	0	0	0	1	1	0	0	0	2020-08-15	7	2	0	0	0	0	0	0	0	0	0	0	0	0	3	1	1	0	0	1	1	2	2	0	2	0	0.785156	0	0.907692	0.907692	0.791905
33	0	2020-07-30	1	1	0	0	0	0	0	0	0	0	1	1	0	0	0	2020-08-16	14	9	0	1	0	2	1	0	0	0	0	0	0	0	3	1	0	0	0	1	1	2	2	0	2	1	0.323281	0	0.349506	0.349242	0.321678
50	1	2020-07-29	1	1	0	0	0	0	0	0	0	0	1	1	0	0	0	2020-08-15	12	6	0	0	0	2	1	0	0	0	0	0	0	0	7	1	1	0	0	1	2	2	4	0	2	1	0.411086	0	0.552475	0.552058	0.407982
27	0	2020-07-24	0	1	0	0	0	0	0	0	1	1	0	1	0	0	0	2020-08-03	11	5	0	0	0	2	0	1	0	0	0	0	0	0	7	1	1	0	0	1	1	2	4	0	2	1	0.509905	0	0.634179	0.633701	0.509006
55	1	2020-06-01	1	1	0	1	0	0	0	0	0	1	0	1	0	0	0	1984-10-14	24	20	1	1	0	2	1	0	1	0	0	0	0	0	7	1	0	1	1	3	2	2	4	0	2	1	0.0439024	0	0.0353433	0.0353166	0.0431519
30	0	2020-06-13	1	1	0	0	0	0	0	0	0	0	0	0	0	0	1	2020-06-22	12	9	0	0	0	1	1	0	0	0	0	0	0	0	1	1	0	0	0	1	1	2	1	0	1	1	0.48	0	0.380952	0.380952	0.484127
26	1	2020-06-23	0	1	0	1	0	0	0	0	0	0	0	1	0	0	1	2020-07-22	20	15	0	0	1	0	0	0	0	0	0	0	0	0	1	2	0	1	0	2	1	2	1	0	1	0	0.144	0	0.103175	0.105754	0.149068
32	1	2020-06-20	1	0	0	0	1	0	0	0	0	0	0	0	0	0	1	2020-07-07	10	5	0	0	0	0	0	0	0	0	0	0	0	0	1	1	1	0	0	1	1	2	1	0	1	0	0.616	0	0.706349	0.706349	0.619048
20	1	2020-06-26	0	1	0	0	0	0	0	0	0	0	0	0	1	0	1	2020-06-26	9	4	0	0	0	0	0	0	0	0	0	0	0	0	1	1	1	0	0	1	1	2	1	0	1	0	0.736	0	0.769841	0.769841	0.738095
26	0	2020-06-28	0	1	0	1	0	0	0	0	0	0	1	0	1	0	0	2020-07-18	21	16	0	0	0	2	1	0	1	0	0	0	0	0	1	2	0	1	0	2	1	2	1	0	1	1	0.12	0	0.0873016	0.0894841	0.124224
50	1	2020-06-20	1	1	0	1	0	0	0	0	0	0	1	0	0	0	0	2020-07-05	31	26	1	0	0	2	1	0	1	0	0	0	0	0	2	1	0	1	1	2	2	2	1	0	1	1	0.012	0	0.00992063	0.00813492	0.00828157
28	1	2020-06-21	1	1	0	1	0	0	0	0	0	0	1	0	0	0	0	2020-07-07	12	9	0	0	0	0	0	0	0	0	0	0	0	0	3	2	0	0	0	2	1	2	2	0	2	0	0.411086	0	0.349506	0.349242	0.407982
30	1	2020-06-16	0	1	0	0	0	0	0	0	0	0	1	0	0	0	1	2020-06-16	15	10	0	0	0	1	1	0	0	0	0	0	0	0	3	1	0	0	0	1	1	2	2	0	2	1	0.24745	0	0.2906	0.290381	0.247143
25	0	2020-06-19	1	1	0	0	0	0	0	0	0	0	0	1	0	0	0	2020-07-11	24	20	0	0	0	0	0	0	0	0	0	0	0	0	3	1	0	1	0	1	1	2	2	0	2	0	0.0439024	0	0.0353433	0.0353166	0.0431519
24	0	2020-06-19	0	1	0	1	1	0	0	0	0	0	0	0	0	0	0	2020-07-03	10	7	0	0	0	1	1	0	0	0	0	0	0	0	3	2	1	0	0	2	1	2	2	0	2	1	0.557338	0	0.459099	0.458753	0.555632
39	1	2020-06-21	1	1	0	1	0	0	0	0	0	0	0	0	1	0	0	2020-07-07	13	10	0	0	0	1	1	0	0	0	1	1	1	0	3	2	0	0	0	2	1	2	2	1	2	1	0.379157	0	0.2906	0.290381	0.376598
36	1	2020-06-24	0	1	0	0	0	0	0	0	0	0	1	0	1	1	0	2020-06-24	10	5	0	0	0	0	0	0	0	0	0	0	0	0	3	1	1	0	0	1	1	2	2	0	2	0	0.557338	0	0.634179	0.633701	0.555632
25	1	2020-06-18	0	1	0	0	1	0	0	0	0	0	0	0	0	0	0	2020-07-08	10	7	0	0	0	0	0	0	0	0	0	0	0	0	3	1	1	0	0	1	1	2	2	0	2	0	0.557338	0	0.459099	0.458753	0.555632
38	0	2020-06-12	1	0	0	1	0	0	0	0	0	0	0	0	0	0	1	2020-07-06	26	26	1	1	0	2	1	0	0	0	1	0	0	6	1	2	0	1	1	3	1	2	1	1	1	1	0.04	0	0.00992063	0.00813492	0.0414079
45	1	2020-06-19	1	1	0	1	0	0	0	0	0	0	0	0	1	0	0	2020-07-06	12	7	0	0	0	0	0	0	0	0	0	0	0	0	3	2	1	0	0	2	2	2	2	0	2	0	0.411086	0	0.459099	0.458753	0.407982
36	0	2020-06-10	1	0	0	0	1	0	0	0	0	0	1	0	0	0	0	2020-06-10	16	8	0	0	0	1	1	0	0	0	0	0	0	0	3	1	0	0	0	1	1	2	2	0	2	1	0.21153	0	0.420192	0.419875	0.207914
30	1	2020-06-03	1	1	0	0	1	0	0	0	0	0	0	0	0	0	0	2020-06-24	12	7	0	0	0	0	0	0	0	0	0	0	0	0	3	1	1	0	0	1	1	2	2	0	2	0	0.411086	0	0.459099	0.458753	0.407982
29	0	2020-07-02	1	1	0	0	1	0	0	0	0	0	1	0	0	0	0	2020-07-19	18	14	0	1	0	1	1	0	0	0	0	0	0	0	1	1	0	1	0	1	1	2	1	0	1	1	0.184	0	0.142857	0.146429	0.190476
50	1	2020-07-11	1	0	0	0	0	0	0	0	0	1	1	0	0	0	0	1984-10-14	5	3	0	0	1	0	0	0	0	0	1	0	1	0	3	1	1	0	0	1	2	2	2	1	2	0	0.925781	0	0.838462	0.838462	0.926923
30	1	2020-07-17	0	1	0	1	1	0	0	0	0	0	1	0	0	0	0	2020-08-07	10	5	0	0	0	1	0	0	1	0	0	0	0	0	3	2	1	0	0	2	1	2	2	0	2	1	0.557338	0	0.634179	0.633701	0.555632
39	1	2020-06-18	1	1	0	0	1	0	0	0	0	0	0	0	1	0	0	2020-07-08	11	6	0	0	0	1	1	0	0	0	0	0	0	0	3	1	1	0	0	1	1	2	2	0	2	1	0.509905	0	0.552475	0.552058	0.509006
38	1	2020-06-16	0	1	0	0	1	0	0	0	0	0	1	0	0	0	0	2020-06-16	8	5	0	0	0	0	0	0	0	0	0	0	0	0	3	1	1	0	0	1	1	2	2	0	2	0	0.726562	0	0.634179	0.633701	0.730097
34	1	2020-06-16	0	1	0	0	0	0	0	0	0	0	1	0	1	0	0	2020-07-02	15	10	0	0	0	0	0	0	0	0	0	0	0	0	5	1	0	0	0	1	1	2	3	0	2	0	0.24745	0	0.2906	0.290381	0.247143
30	1	2020-07-18	1	1	0	0	0	0	0	0	0	0	0	0	1	0	0	2020-07-23	9	4	0	0	0	0	0	0	0	0	0	0	0	0	5	1	1	0	0	1	1	2	3	0	2	0	0.664062	0	0.715385	0.719231	0.664427
25	1	2020-07-28	1	1	0	0	0	0	0	0	0	0	1	0	0	0	0	2020-08-07	9	5	0	0	0	0	0	0	0	0	0	0	0	0	3	1	1	0	0	1	1	2	2	0	2	0	0.664062	0	0.634179	0.633701	0.664427
30	1	2020-06-17	1	1	0	0	1	0	0	0	0	0	1	0	0	0	0	2020-07-02	15	12	0	0	0	0	0	0	0	0	0	0	0	0	4	1	0	1	0	1	1	2	2	0	2	0	0.24745	0	0.200278	0.200127	0.247143
27	1	2020-06-06	0	1	0	0	1	0	0	1	0	0	1	0	0	0	0	2020-06-22	12	6	0	0	0	0	0	0	0	0	0	0	0	0	4	1	1	0	0	1	1	2	2	0	2	0	0.411086	0	0.552475	0.552058	0.407982
27	0	2020-06-18	1	1	0	1	0	0	0	0	0	0	0	0	1	0	0	2020-07-06	13	9	0	0	0	0	0	0	0	0	0	0	0	0	7	2	0	0	0	2	1	2	4	0	2	0	0.379157	0	0.349506	0.349242	0.376598
52	0	2020-06-19	1	1	0	0	0	0	0	0	0	0	1	1	0	0	0	1984-10-14	18	13	0	0	1	1	0	0	0	0	2	0	1	1	1	1	0	1	0	1	2	2	1	1	1	1	0.184	0	0.174603	0.178968	0.190476
29	1	2020-06-14	1	0	0	0	0	0	0	0	0	0	1	0	0	0	0	2020-07-30	15	12	0	0	1	0	0	0	0	0	0	0	0	0	5	1	0	1	0	1	1	2	3	0	2	0	0.24745	0	0.200278	0.200127	0.247143
30	1	2020-06-18	1	1	0	0	1	0	0	0	0	0	1	0	0	0	0	2020-07-10	13	10	0	0	1	0	0	0	0	0	0	0	0	0	7	1	0	0	0	1	1	2	4	0	2	0	0.379157	0	0.2906	0.290381	0.376598
35	1	2020-06-24	0	1	0	0	0	0	0	0	0	0	0	0	1	1	1	2020-07-07	12	7	0	0	0	0	0	0	0	0	0	0	0	0	7	1	1	0	0	1	1	2	4	0	2	0	0.411086	0	0.459099	0.458753	0.407982
35	0	2020-06-20	1	0	0	0	0	0	0	0	0	0	1	0	1	0	0	2020-07-03	8	4	0	0	0	0	0	0	0	0	0	0	0	0	7	1	1	0	0	1	1	2	4	0	2	0	0.726562	0	0.715385	0.719231	0.730097
24	1	2020-06-18	1	1	0	1	0	0	0	0	0	0	1	0	1	0	0	2020-07-14	20	15	0	0	1	1	1	0	0	0	0	0	0	0	7	1	0	1	1	2	1	2	4	0	2	1	0.119734	0	0.0981757	0.0981017	0.117687
29	1	2020-06-18	0	1	0	0	1	0	0	0	0	0	1	0	0	0	1	2020-06-25	12	8	0	0	0	0	0	0	0	0	0	0	0	0	7	1	0	0	0	1	1	2	4	0	2	0	0.411086	0	0.420192	0.419875	0.407982
26	0	2020-06-18	0	1	0	0	0	0	0	1	0	0	1	0	1	0	1	2020-07-06	10	5	0	0	0	0	0	0	0	0	0	0	0	0	7	1	1	0	0	1	1	2	4	0	2	0	0.557338	0	0.634179	0.633701	0.555632
35	1	2020-06-28	1	0	0	0	0	0	0	0	0	0	0	0	1	1	1	2020-07-14	9	5	0	0	0	1	1	0	0	0	0	0	0	0	7	1	1	0	0	1	1	2	4	0	2	1	0.664062	0	0.634179	0.633701	0.664427
39	1	2020-06-29	0	1	0	1	0	0	0	0	0	0	1	0	1	0	0	1984-10-14	23	15	0	0	1	2	1	0	1	0	1	1	0	0	7	2	0	1	0	2	1	2	4	1	2	1	0.0518847	0	0.0981757	0.0981017	0.0509977
54	1	2020-06-13	1	0	0	1	0	0	0	1	0	1	0	0	0	0	0	2020-06-28	14	9	0	0	0	0	0	0	0	0	1	0	0	5	1	2	0	0	0	2	2	2	1	1	1	0	0.376	0	0.380952	0.380952	0.380952
80	1	2020-06-19	1	1	0	1	1	0	0	0	0	1	0	0	0	0	0	2020-07-01	17	12	1	0	0	0	0	0	0	0	2	1	0	2	1	2	0	1	1	3	3	1	1	1	1	0	0.224	0	0.230159	0.235913	0.230159
60	1	2020-07-08	0	0	0	1	0	0	0	0	0	0	1	0	0	0	0	2020-07-23	10	4	0	0	0	0	0	0	0	0	2	1	1	5	3	2	1	0	0	2	2	1	2	1	2	0	0.557338	0	0.715385	0.719231	0.555632
43	1	2020-06-13	1	1	0	0	0	0	0	0	0	0	0	0	0	0	0	2020-06-20	6	2	0	0	0	1	1	0	0	0	1	0	1	0	3	1	1	0	0	1	2	2	2	1	2	1	0.878906	0	0.907692	0.907692	0.884615
26	0	2020-07-22	0	0	0	0	1	0	0	0	0	0	0	0	1	0	0	2020-08-10	8	3	0	0	0	1	0	0	0	0	0	0	0	0	7	1	1	0	0	1	1	2	4	0	2	1	0.726562	0	0.838462	0.838462	0.730097
30	0	2020-07-24	1	1	0	1	0	0	0	0	0	0	0	0	0	0	0	1984-10-14	25	20	1	1	1	2	0	0	1	1	1	1	0	0	1	1	0	1	1	2	1	2	1	1	1	1	0.048	0	0.047619	0.0488095	0.0496894
32	0	2020-06-21	1	1	1	0	0	0	0	0	0	0	1	0	0	0	0	2020-07-02	13	10	0	0	0	0	0	0	0	0	0	0	0	0	1	1	0	0	0	1	1	2	1	0	1	0	0.44	0	0.31746	0.325397	0.444444
68	1	2020-07-15	1	0	0	1	0	0	0	0	0	0	0	0	0	0	0	1984-10-14	26	23	1	1	1	0	0	0	0	0	2	0	1	7	3	2	0	1	1	3	3	1	2	1	2	0	0.0359202	0	0.0157081	0.0156963	0.0353061
32	1	2020-07-21	1	0	0	1	1	0	0	0	1	0	0	0	0	0	0	2020-08-08	13	8	1	1	0	0	0	0	0	0	1	0	1	5	1	1	0	0	1	3	1	2	1	1	1	0	0.44	0	0.436508	0.436508	0.444444
45	1	2020-07-14	0	1	0	0	1	0	0	0	0	0	0	0	0	0	0	2020-07-29	15	5	0	0	0	0	0	0	0	0	1	0	0	5	1	1	1	0	0	1	2	2	1	1	1	0	0.272	0	0.706349	0.706349	0.277778
56	1	2020-07-23	0	0	0	1	1	0	0	0	0	0	0	0	0	0	0	2020-08-04	14	6	0	0	0	0	0	0	0	0	1	1	1	7	3	2	1	0	0	2	2	2	2	1	2	0	0.323281	0	0.552475	0.552058	0.321678
55	1	2020-06-30	1	1	0	1	0	0	0	0	0	1	1	0	1	0	0	2020-07-30	30	20	1	1	1	0	0	0	0	0	1	0	1	0	3	1	0	1	1	2	2	2	2	1	2	0	0.0119734	0	0.0353433	0.0353166	0.0117687
40	1	2020-06-25	1	1	0	1	0	0	0	0	0	0	1	0	0	0	0	1984-10-14	30	25	0	0	1	1	1	0	0	0	0	0	0	0	3	2	0	1	0	2	1	2	2	0	2	1	0.0119734	0	0.0117811	0.0117722	0.0117687
32	1	2020-07-15	1	1	0	1	0	0	0	0	0	0	1	0	0	0	0	2020-08-02	15	12	1	1	0	1	1	0	0	0	0	0	0	0	3	1	0	1	1	2	1	2	2	0	2	1	0.24745	0	0.200278	0.200127	0.247143
32	0	2020-06-27	1	1	0	0	1	0	0	0	0	1	1	1	0	0	0	2020-07-14	28	23	0	0	0	1	0	0	0	0	0	0	0	0	3	1	0	1	0	1	1	2	2	0	2	1	0.031929	0	0.0157081	0.0156963	0.0313832
31	0	2020-07-24	0	0	0	0	0	0	0	0	0	1	0	0	1	0	0	1984-10-14	20	13	0	0	0	1	1	0	0	0	0	0	0	0	2	1	0	1	0	1	1	2	1	0	1	1	0.144	0	0.174603	0.178968	0.149068
45	1	2020-07-26	1	0	1	0	0	0	0	0	0	0	1	1	0	0	0	1984-10-14	15	12	0	0	0	0	0	0	0	0	0	0	0	0	1	1	0	1	0	1	2	2	1	0	1	0	0.272	0	0.230159	0.235913	0.277778
47	1	2020-08-05	1	1	0	0	0	0	1	0	0	0	0	0	0	0	0	1984-10-14	15	6	0	0	0	0	0	0	0	0	0	0	0	0	1	1	1	0	0	1	2	2	1	0	1	0	0.272	0	0.619048	0.619048	0.277778
45	0	2020-07-26	1	1	0	1	0	0	1	0	0	0	1	0	0	0	0	1984-10-14	19	13	1	1	1	0	0	0	0	0	0	0	0	0	3	2	0	1	1	3	2	2	2	0	2	0	0.151663	0	0.161008	0.160887	0.14907
38	1	2020-08-09	1	1	0	0	0	0	0	0	0	0	0	0	0	0	0	1984-10-14	9	3	0	0	0	0	0	0	0	0	0	0	0	0	3	1	1	0	0	1	1	2	2	0	2	0	0.664062	0	0.838462	0.838462	0.664427
36	1	2020-08-04	1	1	0	0	0	0	0	0	0	0	1	1	0	0	0	1984-10-14	13	8	0	0	0	0	0	0	0	0	0	0	0	0	3	1	1	0	0	1	1	2	2	0	2	0	0.379157	0	0.420192	0.419875	0.376598
27	0	2020-08-01	0	1	0	0	0	0	0	0	0	0	0	0	0	0	0	1984-10-14	20	16	0	0	1	1	0	1	0	0	0	0	0	4	1	1	0	1	0	1	1	2	1	0	1	1	0.144	0	0.0873016	0.0894841	0.149068
23	1	2020-06-14	0	1	0	0	0	0	0	0	0	0	0	0	1	0	1	2020-07-01	12	7	0	0	0	1	1	0	0	0	0	0	0	0	7	1	1	0	0	1	1	2	4	0	2	1	0.411086	0	0.459099	0.458753	0.407982
52	0	2020-06-27	1	0	0	1	0	0	0	0	0	1	0	1	0	0	0	2020-07-08	12	9	1	0	0	1	0	0	0	0	2	1	1	8	7	2	0	1	1	3	2	2	4	1	2	1	0.411086	0	0.349506	0.349242	0.407982
33	1	2020-07-10	1	1	0	1	0	0	0	0	0	0	1	0	1	0	0	2020-07-28	13	7	0	0	0	1	1	0	0	0	0	0	0	0	7	2	1	0	0	2	1	2	4	0	2	1	0.379157	0	0.459099	0.458753	0.376598
40	0	2020-06-27	0	1	1	0	0	0	0	0	0	0	0	0	0	0	1	2020-07-13	12	8	0	0	0	0	0	0	0	0	0	0	0	0	5	1	0	0	0	1	1	2	3	0	2	0	0.411086	0	0.420192	0.419875	0.407982
30	1	2020-06-10	0	1	1	0	1	0	0	0	0	0	0	0	0	0	0	2020-06-27	7	4	0	0	0	0	0	0	0	0	0	0	0	0	3	1	1	0	0	1	1	2	2	0	2	0	0.785156	0	0.715385	0.719231	0.791905
29	1	2020-06-09	0	1	0	0	0	0	0	0	0	0	0	1	0	0	0	2020-06-23	9	5	0	0	0	0	0	0	0	0	0	0	0	0	6	1	1	0	0	1	1	2	3	0	2	0	0.664062	0	0.634179	0.633701	0.664427
22	1	2020-06-29	1	0	0	0	1	0	0	0	0	0	0	0	0	0	0	2020-07-12	6	2	0	0	0	0	0	0	0	0	0	0	0	0	3	1	1	0	0	1	1	2	2	0	2	0	0.878906	0	0.907692	0.907692	0.884615
42	1	2020-06-25	1	0	1	0	1	0	0	0	0	0	0	0	0	0	0	2020-07-12	16	12	0	0	0	0	0	0	0	0	0	0	0	0	1	1	0	1	0	1	2	2	1	0	1	0	0.232	0	0.230159	0.235913	0.238095
40	1	2020-06-10	1	0	0	0	1	0	0	0	0	0	0	0	0	0	1	2020-07-23	10	6	0	0	0	0	0	0	0	0	0	0	0	0	7	1	1	0	0	1	1	2	4	0	2	0	0.557338	0	0.552475	0.552058	0.555632
26	1	2020-07-07	1	0	0	0	0	0	0	0	0	0	0	0	0	0	0	2020-07-07	7	4	0	0	0	0	0	0	0	0	0	0	0	0	7	1	1	0	0	1	1	2	4	0	2	0	0.785156	0	0.715385	0.719231	0.791905
41	1	2020-06-10	0	0	0	0	1	0	0	0	0	0	0	0	1	0	1	2020-06-19	8	4	0	0	0	1	1	0	0	0	0	0	0	0	7	1	1	0	0	1	2	2	4	0	2	1	0.726562	0	0.715385	0.719231	0.730097
46	1	2020-06-09	1	0	1	0	0	0	0	0	0	0	0	0	0	0	0	2020-06-23	7	2	0	0	0	0	0	0	0	0	2	1	1	0	7	1	1	0	0	1	2	2	4	1	2	0	0.785156	0	0.907692	0.907692	0.791905
22	1	2020-06-06	1	1	1	0	0	0	0	0	0	0	0	0	0	0	0	2020-06-19	7	3	0	0	0	0	0	0	0	0	0	0	0	0	1	1	1	0	0	1	1	2	1	0	1	0	0.808	0	0.873016	0.873016	0.809524
23	1	2020-06-07	1	1	1	0	0	0	0	0	0	0	0	0	0	0	0	2020-06-09	7	3	0	0	0	1	1	0	0	0	0	0	0	0	1	1	1	0	0	1	1	2	1	0	1	1	0.808	0	0.873016	0.873016	0.809524
0	1	2020-07-07	1	0	0	0	1	0	0	0	0	0	0	0	0	0	0	2020-07-22	6	2	0	0	0	0	0	0	0	0	0	0	0	0	7	1	1	0	0	1	1	#NULL!	4	0	2	0	0.878906	0	0.907692	0.907692	0.884615
22	1	2020-06-06	1	1	0	0	0	0	0	0	0	0	0	0	0	0	0	2020-06-19	6	2	0	0	0	0	0	0	0	0	0	0	0	0	5	1	1	0	0	1	1	2	3	0	2	0	0.878906	0	0.907692	0.907692	0.884615
40	1	2020-06-06	0	1	1	0	1	0	0	0	0	0	0	0	0	0	0	2020-06-19	12	9	0	0	0	0	0	0	0	0	0	0	0	0	7	1	0	0	0	1	1	2	4	0	2	0	0.411086	0	0.349506	0.349242	0.407982
32	1	2020-06-09	1	0	1	0	0	0	0	0	0	0	0	1	0	0	0	2020-06-26	5	2	0	0	0	0	0	0	0	0	0	0	0	0	7	1	1	0	0	1	1	2	4	0	2	0	0.925781	0	0.907692	0.907692	0.926923
27	1	2020-06-09	0	1	1	0	0	0	0	0	0	0	0	0	0	0	0	2020-06-22	12	9	0	0	0	0	0	0	0	0	0	0	0	0	3	1	0	0	0	1	1	2	2	0	2	0	0.411086	0	0.349506	0.349242	0.407982
32	1	2020-06-10	0	1	0	0	0	0	0	0	0	0	1	0	1	0	0	2020-06-22	16	11	0	0	0	1	1	0	0	0	0	0	0	0	7	1	0	0	0	1	1	2	4	0	2	1	0.21153	0	0.274892	0.274685	0.207914
31	1	2020-06-08	0	1	0	0	0	0	0	0	0	0	1	0	1	0	0	2020-06-27	10	6	0	0	0	0	0	0	0	0	0	0	0	0	7	1	1	0	0	1	1	2	4	0	2	0	0.557338	0	0.552475	0.552058	0.555632
29	0	2020-06-20	0	1	0	1	0	0	0	0	0	0	1	0	1	1	0	2020-07-08	36	28	0	0	0	1	1	1	1	0	0	0	0	0	3	2	0	1	0	2	1	2	2	0	2	1	0.00598669	0	0.00785406	0.00784814	0.00588435
34	1	2020-06-23	1	1	0	1	0	0	0	0	0	0	0	0	0	0	0	2020-06-23	8	4	0	0	0	0	0	0	0	0	0	0	0	0	3	2	1	0	0	2	1	2	2	0	2	0	0.726562	0	0.715385	0.719231	0.730097
36	1	2020-06-11	1	1	0	0	0	0	0	0	0	0	0	0	1	0	0	2020-06-28	14	10	0	0	0	1	1	0	0	0	0	0	0	0	3	1	0	0	0	1	1	2	2	0	2	1	0.323281	0	0.2906	0.290381	0.321678
30	0	2020-06-19	1	1	0	0	0	0	0	0	0	0	0	0	1	0	0	2020-07-06	11	7	0	0	0	1	1	0	0	0	0	0	0	0	7	2	1	0	0	2	1	2	4	0	2	1	0.509905	0	0.459099	0.458753	0.509006
25	0	2020-06-19	0	1	0	1	0	0	0	0	0	0	0	0	1	1	0	2020-07-09	16	12	1	0	0	0	0	0	0	0	0	0	0	0	7	1	0	1	1	2	1	2	4	0	2	0	0.21153	0	0.200278	0.200127	0.207914
19	0	2020-06-14	1	1	0	0	0	0	0	0	1	0	1	0	0	0	1	2020-06-30	15	12	0	1	0	2	1	0	0	0	1	0	0	1	3	1	0	1	0	1	1	2	2	1	2	1	0.24745	0	0.200278	0.200127	0.247143
62	1	2020-06-19	1	0	0	1	0	0	0	0	0	0	1	0	0	0	0	2020-07-05	16	12	1	0	0	2	1	0	0	0	1	1	0	0	1	2	0	1	1	3	3	1	1	1	1	1	0.232	0	0.230159	0.235913	0.238095
32	1	2020-06-06	1	1	0	1	0	0	0	0	0	0	0	0	1	0	0	2020-06-27	18	10	0	0	0	1	1	0	0	0	0	0	0	0	3	2	0	0	0	2	1	2	2	0	2	1	0.155654	0	0.2906	0.290381	0.152993
36	1	2020-07-06	0	1	0	0	0	0	0	0	0	0	0	0	1	0	0	2020-08-04	22	14	0	0	1	1	1	0	0	0	0	0	0	0	3	1	0	1	0	1	1	2	2	0	2	1	0.0638581	0	0.125665	0.12557	0.0627664
41	1	2020-06-12	1	1	0	0	0	0	0	0	0	0	1	0	1	0	0	2020-06-27	10	6	0	0	0	1	1	0	0	0	0	0	0	0	6	1	1	0	0	1	2	2	3	0	2	1	0.557338	0	0.552475	0.552058	0.555632
39	1	2020-06-02	1	1	0	0	0	0	0	0	0	0	1	0	1	0	0	2020-06-18	15	12	0	1	0	2	1	1	0	0	1	0	0	1	3	1	0	1	0	1	1	2	2	1	2	1	0.24745	0	0.200278	0.200127	0.247143
32	0	2020-06-17	1	0	0	0	0	0	0	0	0	0	1	0	0	0	0	1984-10-14	16	13	0	0	0	1	1	0	0	0	0	0	0	0	3	1	0	1	0	1	1	2	2	0	2	1	0.21153	0	0.161008	0.160887	0.207914
57	1	2020-07-07	1	0	0	0	1	0	1	0	0	0	0	0	0	0	0	1984-10-14	12	9	0	0	0	0	0	0	0	0	1	0	0	1	1	1	0	0	0	1	2	2	1	1	1	0	0.48	0	0.380952	0.380952	0.484127
44	1	2020-07-23	1	1	1	0	0	0	0	0	0	0	0	0	0	0	0	1984-10-14	16	12	0	0	0	1	0	1	0	0	1	0	1	0	7	1	0	1	0	1	2	2	4	1	2	1	0.21153	0	0.200278	0.200127	0.207914
31	1	2020-06-12	1	0	0	1	0	0	0	0	0	1	1	0	1	0	0	1984-10-14	10	7	0	0	0	0	0	0	0	0	0	0	0	0	1	2	1	0	0	2	1	2	1	0	1	0	0.616	0	0.507937	0.507937	0.619048
64	0	2020-07-26	1	1	1	0	1	0	0	0	0	0	1	1	0	0	0	1984-10-14	18	13	0	1	0	0	0	0	0	0	0	0	0	0	7	1	0	1	0	1	3	1	4	0	2	0	0.155654	0	0.161008	0.160887	0.152993
31	1	2020-07-07	1	0	0	0	0	0	0	0	0	1	1	0	0	0	0	1984-10-14	12	8	0	0	0	0	0	0	0	0	0	0	0	0	7	1	0	0	0	1	1	2	4	0	2	0	0.411086	0	0.420192	0.419875	0.407982
35	0	2020-06-22	1	0	0	1	0	0	0	0	0	0	1	0	0	0	0	1984-10-14	10	7	0	0	0	1	0	0	1	0	0	0	0	0	1	2	1	0	0	2	1	2	1	0	1	1	0.616	0	0.507937	0.507937	0.619048
35	1	2020-07-04	1	1	0	0	0	0	0	0	0	0	0	0	0	0	0	1984-10-14	20	16	0	0	0	2	0	0	1	0	0	0	0	0	3	1	0	1	0	1	1	2	2	0	2	1	0.119734	0	0.0746135	0.0745573	0.117687
40	1	2020-07-06	0	0	0	1	1	0	0	0	0	0	0	0	0	0	0	1984-10-14	5	2	0	0	0	1	1	0	0	0	0	0	0	0	7	2	1	0	0	2	1	2	4	0	2	1	0.925781	0	0.907692	0.907692	0.926923
55	1	2020-06-28	1	0	0	1	0	0	0	0	0	1	1	0	1	0	0	2020-08-10	15	12	1	1	0	0	0	0	0	0	0	0	0	0	5	2	0	1	1	3	2	2	3	0	2	0	0.24745	0	0.200278	0.200127	0.247143
39	1	2020-07-16	1	0	0	0	0	0	0	0	0	0	1	0	1	0	0	2020-07-31	8	4	0	0	0	0	0	0	0	0	0	0	0	0	5	1	1	0	0	1	1	2	3	0	2	0	0.726562	0	0.715385	0.719231	0.730097
28	1	2020-06-20	1	1	0	0	0	0	0	0	0	0	1	0	0	0	0	2020-07-07	13	9	0	0	0	0	0	0	0	0	0	0	0	0	5	1	0	0	0	1	1	2	3	0	2	0	0.379157	0	0.349506	0.349242	0.376598
25	1	2020-06-28	0	1	0	0	0	0	0	0	0	0	1	0	0	0	0	2020-06-28	10	5	0	0	0	0	0	0	0	0	0	0	0	0	6	1	1	0	0	1	1	2	3	0	2	0	0.557338	0	0.634179	0.633701	0.555632
32	1	2020-07-01	0	1	0	0	0	0	0	0	0	0	1	0	1	0	0	2020-06-24	10	6	0	0	0	0	0	0	0	0	0	0	0	0	4	1	1	0	0	1	1	2	2	0	2	0	0.557338	0	0.552475	0.552058	0.555632
71	1	2020-07-16	1	1	0	1	0	0	0	0	0	0	0	0	1	0	0	2020-08-08	18	13	0	0	1	2	1	1	1	0	0	0	0	0	1	2	0	1	0	2	3	1	1	0	1	1	0.184	0	0.174603	0.178968	0.190476
40	0	2020-07-23	1	0	0	0	0	0	0	1	0	0	0	0	0	0	0	1984-10-14	5	3	0	0	0	1	1	0	0	0	0	0	0	0	7	1	1	0	0	1	1	2	4	0	2	1	0.925781	0	0.838462	0.838462	0.926923
50	1	2020-06-16	1	1	0	1	0	0	0	0	0	0	0	0	0	0	0	2020-07-14	14	10	1	0	1	0	0	0	0	0	2	1	1	0	3	2	1	0	1	3	2	2	2	1	2	0	0.323281	0	0.2906	0.290381	0.321678
55	0	2020-07-25	1	1	0	1	0	0	0	1	1	1	1	0	0	0	0	1984-10-14	18	12	1	0	0	0	0	0	0	0	2	1	1	1	3	1	0	1	1	3	2	2	2	1	2	0	0.155654	0	0.200278	0.200127	0.152993
66	0	2020-07-17	1	1	0	0	0	0	0	0	0	0	1	0	0	0	0	2020-07-30	11	7	0	0	0	1	1	0	0	0	1	1	0	0	1	1	1	0	0	1	3	1	1	1	1	1	0.576	0	0.507937	0.507937	0.579365
31	0	2020-06-23	1	1	0	0	0	0	0	0	0	0	0	0	1	0	0	2020-07-27	18	13	0	0	1	1	1	0	0	0	0	0	0	0	1	1	0	1	0	1	1	2	1	0	1	1	0.184	0	0.174603	0.178968	0.190476
65	1	2020-06-23	1	1	0	0	0	0	0	0	0	0	0	0	0	0	0	2020-07-11	13	8	0	0	0	0	0	0	0	0	0	0	0	0	1	1	0	0	0	1	3	1	1	0	1	0	0.44	0	0.436508	0.436508	0.444444
55	0	2020-06-24	1	1	0	0	0	0	0	0	0	0	1	0	0	0	0	2020-06-24	11	7	0	0	0	0	0	0	0	0	1	1	0	0	1	1	1	0	0	1	2	2	1	1	1	0	0.576	0	0.507937	0.507937	0.579365
36	0	2020-07-19	0	0	0	0	0	0	0	0	0	0	1	0	1	0	0	2020-07-19	10	7	0	0	0	0	0	0	0	0	1	0	1	0	1	1	0	0	0	1	1	2	1	1	1	0	0.616	0	0.507937	0.507937	0.619048
59	0	2020-06-20	1	1	0	0	0	0	0	0	0	1	1	0	1	0	0	2020-07-12	10	5	0	0	1	0	0	0	0	0	0	0	0	0	1	1	1	0	0	1	2	2	1	0	1	0	0.616	0	0.706349	0.706349	0.619048
34	1	2020-07-12	1	1	0	0	0	0	0	0	0	0	0	0	0	0	1	2020-07-28	9	5	0	0	0	0	0	0	0	0	0	0	0	0	2	1	1	1	0	1	1	2	1	0	1	0	0.736	0	0.706349	0.706349	0.738095
31	0	2020-06-21	0	1	0	0	0	0	0	0	0	0	1	0	0	0	0	2020-07-07	12	8	0	0	0	0	0	0	0	0	0	0	0	0	2	1	1	0	0	1	1	2	1	0	1	0	0.48	0	0.436508	0.436508	0.484127
33	1	2020-06-25	0	1	0	1	0	0	0	0	0	0	0	0	0	0	0	2018-07-10	11	7	0	0	0	0	0	0	0	0	0	0	0	0	3	2	0	0	0	2	1	2	2	0	2	0	0.509905	0	0.459099	0.458753	0.509006
37	1	2020-06-02	1	1	0	1	0	0	0	0	0	1	0	0	1	0	0	2020-06-27	21	16	0	0	1	1	1	0	0	0	0	0	0	0	3	2	0	1	0	2	1	2	2	0	2	1	0.0718403	0	0.0746135	0.0745573	0.0706122
47	0	2020-06-28	1	0	0	0	0	0	0	0	0	0	1	0	1	0	0	2020-07-10	5	2	0	0	0	1	1	0	0	0	0	0	0	0	1	1	1	0	0	1	2	2	1	0	1	1	0.928	0	0.920635	0.920635	0.928571
58	0	2020-08-03	1	1	0	0	0	0	0	1	0	0	1	0	0	0	0	2020-08-10	12	9	0	0	0	0	0	0	0	0	0	0	0	0	5	1	0	0	0	1	2	2	3	0	2	0	0.411086	0	0.349506	0.349242	0.407982
47	1	2020-08-04	1	1	0	1	0	0	0	0	0	0	0	0	0	0	1	1984-10-14	12	8	1	1	0	0	0	0	0	0	0	0	0	0	3	2	0	0	1	3	2	2	2	0	2	0	#NULL!	1	#NULL!	#NULL!	#NULL!
45	1	2020-07-12	1	1	0	1	0	0	0	0	0	0	0	0	0	0	0	2020-07-27	30	22	0	0	0	2	0	1	0	0	0	0	0	0	7	2	0	1	0	2	2	2	4	0	2	1	0.0119734	0	0.0274892	0.0274685	0.0117687
33	0	2020-07-25	1	1	0	0	0	0	0	0	0	0	1	0	1	0	0	2020-08-03	11	7	0	0	0	2	1	0	1	0	2	0	0	1	5	1	1	0	0	1	1	2	3	1	2	1	0.509905	0	0.459099	0.458753	0.509006
30	0	2020-07-12	0	0	0	0	0	0	0	0	0	0	0	1	0	0	0	2020-07-26	12	8	0	0	0	1	0	0	0	0	0	0	0	0	1	1	0	0	0	1	1	2	1	0	1	1	0.48	0	0.436508	0.436508	0.484127
38	1	2020-06-28	1	1	0	0	1	0	0	0	0	0	1	0	0	0	0	2020-07-15	30	23	0	0	0	1	0	0	1	0	0	0	0	0	7	1	0	1	0	1	1	2	4	0	2	1	0.0119734	0	0.0157081	0.0156963	0.0117687
33	0	2020-06-05	1	0	0	0	1	0	0	1	0	0	0	0	1	0	0	2020-07-15	12	10	0	0	0	2	0	0	0	0	0	0	0	0	5	1	0	0	0	1	1	2	3	0	2	1	0.411086	0	0.2906	0.290381	0.407982
33	0	2020-06-30	1	0	1	0	0	0	0	0	0	0	1	1	0	0	0	2020-07-26	9	7	0	0	1	2	1	0	0	0	0	0	0	0	1	1	1	0	0	1	1	2	1	0	1	1	0.736	0	0.507937	0.507937	0.738095
50	1	2020-06-22	1	0	0	0	0	0	0	0	0	1	1	0	0	0	1	2020-06-29	7	2	0	0	0	0	0	0	0	0	0	0	0	0	3	1	1	0	0	1	2	2	2	0	2	0	0.785156	0	0.907692	0.907692	0.791905
40	1	2020-06-29	0	0	0	0	1	0	0	0	0	0	0	0	0	0	0	2020-07-12	3	1	0	0	0	0	0	0	0	0	0	0	0	0	3	1	1	0	0	1	1	2	2	0	2	0	0.992188	0	0.988462	0.988462	0.992308
37	1	2020-06-03	1	1	0	0	1	0	0	1	0	0	0	0	1	0	0	2020-06-20	21	14	0	0	0	2	1	1	0	0	1	0	1	0	7	1	0	1	0	1	1	2	4	1	2	1	0.0718403	0	0.125665	0.12557	0.0706122
36	0	2020-06-03	0	1	0	0	0	0	0	0	0	0	1	0	0	0	0	2020-06-20	14	9	0	0	0	2	1	1	0	0	0	0	0	0	3	1	0	0	0	1	1	2	2	0	2	1	0.323281	0	0.349506	0.349242	0.321678
35	0	2020-06-24	1	1	0	0	0	0	0	0	0	0	0	1	0	0	0	2020-07-03	11	8	0	0	0	0	0	0	0	0	0	0	0	0	1	1	0	0	0	1	1	2	1	0	1	0	0.576	0	0.436508	0.436508	0.579365
50	0	2020-06-24	0	1	0	0	1	0	0	0	0	0	1	1	0	0	0	2020-07-03	10	7	0	0	0	0	0	0	0	0	0	0	0	0	1	1	1	0	0	1	2	2	1	0	1	0	0.616	0	0.507937	0.507937	0.619048
65	1	2020-06-18	1	1	0	1	0	0	0	0	0	1	0	1	0	0	0	2020-06-27	20	14	1	0	0	2	1	1	1	0	0	0	0	0	8	2	0	1	1	3	3	1	4	0	2	1	0.119734	0	0.125665	0.12557	0.117687
39	1	2020-06-19	1	1	0	1	1	0	0	0	0	1	0	0	0	0	0	2020-06-30	22	14	0	1	0	2	1	0	1	0	0	0	0	0	2	2	0	1	0	2	1	2	1	0	1	1	0.088	0	0.142857	0.146429	0.0910973
38	1	2020-06-10	1	1	0	1	0	0	0	0	0	0	0	0	0	0	1	2020-06-21	23	15	0	0	0	1	1	0	0	0	0	0	0	0	1	2	0	1	0	2	1	2	1	0	1	1	0.064	0	0.103175	0.105754	0.0662526
45	1	2020-07-26	1	1	0	0	1	0	0	0	0	1	0	0	0	0	0	1984-10-14	10	6	0	0	0	0	0	0	0	0	1	0	1	0	3	1	1	0	0	1	2	2	2	1	2	0	0.557338	0	0.552475	0.552058	0.555632
20	1	2020-07-26	1	0	0	0	0	0	0	0	0	1	1	1	0	0	0	2020-08-10	12	9	0	0	0	0	0	0	0	0	0	0	0	0	3	1	0	0	0	1	1	2	2	0	2	0	0.411086	0	0.349506	0.349242	0.407982
18	0	2020-07-26	1	0	0	0	0	0	0	0	0	0	0	1	0	0	1	2020-08-10	8	5	0	0	0	0	0	0	0	0	0	0	0	0	3	1	1	0	0	1	1	2	2	0	2	0	0.726562	0	0.634179	0.633701	0.730097
70	0	2020-06-03	1	1	0	1	0	0	0	0	0	1	0	0	1	0	1	2020-06-28	18	10	0	0	0	2	1	1	0	0	0	0	0	0	5	2	0	0	0	2	3	1	3	0	2	1	0.155654	0	0.2906	0.290381	0.152993
44	0	2020-07-30	1	0	0	0	0	0	0	0	0	1	0	1	1	0	0	2020-07-30	16	11	0	0	0	2	1	0	1	0	1	0	1	0	3	1	0	0	0	1	2	2	2	1	2	1	0.21153	0	0.274892	0.274685	0.207914
50	0	2020-07-30	1	1	1	0	0	0	0	0	0	0	0	0	0	0	0	1984-10-14	17	12	0	0	0	2	1	1	0	0	2	1	1	2	3	1	0	1	0	1	2	2	2	1	2	1	0.191574	0	0.200278	0.200127	0.188299
59	1	2020-07-01	1	1	0	1	0	0	0	0	0	1	0	0	0	0	1	2020-07-17	21	14	0	0	0	1	1	1	0	0	2	1	1	0	3	2	0	1	0	2	2	2	2	1	2	1	0.0718403	0	0.125665	0.12557	0.0706122
37	1	2020-06-08	1	1	0	0	1	0	0	0	0	0	1	0	0	0	1	1984-10-14	15	10	0	0	0	2	1	0	0	0	0	0	0	0	3	1	1	0	0	1	1	2	2	0	2	1	0.24745	0	0.2906	0.290381	0.247143
37	0	2020-06-08	1	0	0	0	0	0	0	0	0	1	0	0	1	0	0	2020-07-09	7	4	0	0	1	0	1	0	0	0	0	0	0	0	7	1	1	0	0	1	1	2	4	0	2	0	0.785156	0	0.715385	0.719231	0.791905
32	0	2020-06-16	0	1	0	0	0	0	0	0	0	0	1	1	0	0	0	2020-07-09	10	7	0	0	0	0	0	0	0	0	0	0	0	0	3	1	1	0	0	1	1	2	2	0	2	0	0.557338	0	0.459099	0.458753	0.555632
60	1	2020-06-16	1	1	0	0	0	0	0	0	0	0	0	0	0	0	0	2020-07-09	7	4	0	0	0	0	0	0	0	0	2	0	1	7	1	1	1	0	0	1	2	1	1	1	1	0	0.808	0	0.769841	0.769841	0.809524
59	0	2020-06-16	1	0	0	0	0	0	0	0	0	0	0	0	1	0	0	2020-07-09	7	3	0	0	0	0	0	0	0	0	2	1	1	0	3	1	1	0	0	1	2	2	2	1	2	0	0.785156	0	0.838462	0.838462	0.791905
45	0	2020-07-26	1	1	0	0	0	0	0	0	0	1	0	1	1	0	0	2020-08-13	6	4	0	0	0	0	0	0	0	0	0	0	0	0	3	1	1	0	0	1	2	2	2	0	2	0	0.878906	0	0.715385	0.719231	0.884615
20	1	2028-07-26	1	0	0	0	0	0	0	0	0	1	0	1	1	0	0	2020-08-13	9	6	0	0	0	1	1	0	0	0	0	0	0	0	3	1	1	0	0	1	1	2	2	0	2	1	0.664062	0	0.552475	0.552058	0.664427
48	1	2020-07-18	1	1	0	1	0	0	0	0	0	0	0	0	0	0	0	2020-07-27	8	4	0	0	0	1	1	0	0	0	1	1	0	0	1	2	1	0	0	2	2	2	1	1	1	1	0.768	0	0.769841	0.769841	0.769841
40	0	2020-07-25	1	1	0	1	0	0	0	0	0	0	0	0	0	0	1	2020-07-26	10	7	0	0	0	1	0	0	0	0	1	1	0	0	7	2	1	0	0	2	1	2	4	1	2	1	0.557338	0	0.459099	0.458753	0.555632
47	0	2020-08-12	1	0	0	0	0	0	0	0	0	0	1	1	0	0	1	2020-08-25	8	6	0	0	0	1	0	0	0	0	2	1	1	0	1	1	1	0	0	1	2	2	1	1	1	1	0.768	0	0.619048	0.619048	0.769841
57	1	2020-08-01	1	1	0	0	0	0	0	0	0	0	0	0	0	0	0	2020-08-25	12	8	0	0	0	0	0	0	0	0	0	0	0	0	3	1	1	0	0	1	2	2	2	0	2	0	0.411086	0	0.420192	0.419875	0.407982
75	1	2020-08-09	1	1	0	1	0	0	0	0	0	1	0	0	0	0	0	1984-10-14	12	4	0	0	1	0	0	0	0	0	1	0	1	0	1	2	1	0	0	2	3	1	1	1	1	0	0.48	0	0.769841	0.769841	0.484127
32	0	2020-08-04	1	1	0	1	0	0	0	0	0	0	1	1	0	0	0	1984-10-14	20	12	1	0	0	0	0	0	0	0	0	0	0	0	3	1	0	1	0	1	1	2	2	0	2	0	0.119734	0	0.200278	0.200127	0.117687
70	1	2020-07-26	1	1	0	1	0	0	0	0	0	1	0	0	0	0	0	1984-10-14	17	12	0	0	1	0	0	1	0	0	0	0	0	0	3	2	0	1	0	2	3	1	2	0	2	0	0.191574	0	0.200278	0.200127	0.188299
33	1	2020-07-18	1	1	0	1	0	0	0	0	0	0	0	1	1	0	1	2020-07-31	16	12	1	0	0	2	0	0	1	1	0	0	0	0	6	1	0	1	1	3	1	2	3	0	2	1	0.21153	0	0.200278	0.200127	0.207914
18	1	2020-07-01	1	1	0	0	0	0	0	0	0	0	0	0	0	0	0	2020-07-10	14	9	1	0	0	0	0	0	0	0	0	0	0	0	7	2	0	0	1	3	1	2	4	0	2	0	0.323281	0	0.349506	0.349242	0.321678
65	1	2020-06-02	0	1	0	0	0	0	0	0	0	0	0	0	1	0	0	2020-06-13	21	13	0	0	0	0	0	0	0	0	2	1	1	7	3	2	0	1	0	2	3	1	2	1	2	0	0.0718403	0	0.161008	0.160887	0.0706122
46	0	2020-07-19	0	0	0	0	0	0	0	0	0	0	1	0	1	0	0	2020-08-10	21	17	0	0	0	1	1	0	0	0	2	1	1	0	3	1	0	1	0	1	2	2	2	1	2	1	0.0718403	0	0.0628325	0.0627851	0.0706122
18	1	2020-07-19	0	0	0	0	0	0	0	0	0	1	1	0	0	0	0	2020-08-10	21	16	0	0	0	1	0	0	0	0	0	0	0	0	5	1	0	1	0	1	1	2	3	0	2	1	0.0718403	0	0.0746135	0.0745573	0.0706122
56	1	2020-07-15	1	0	0	0	0	0	1	0	0	0	0	0	1	0	1	2020-08-10	14	6	0	0	0	0	0	0	0	0	0	0	0	0	1	1	0	0	0	1	2	2	1	0	1	0	0.376	0	0.619048	0.619048	0.380952
57	0	2020-07-01	1	1	0	1	0	0	0	0	0	0	0	0	1	0	1	1984-10-14	10	5	0	0	1	1	1	0	0	0	0	0	0	0	1	2	1	0	0	2	2	2	1	0	1	1	0.616	0	0.706349	0.706349	0.619048
18	1	2020-07-03	1	1	0	1	0	0	0	0	0	0	0	0	0	0	0	1984-10-14	10	6	1	1	0	0	0	0	0	0	1	0	0	1	1	1	1	0	1	2	1	2	1	1	1	0	0.616	0	0.619048	0.619048	0.619048
24	0	2020-07-03	1	1	0	0	0	0	0	0	0	0	1	0	1	0	1	1984-10-14	5	2	0	0	0	1	0	1	0	0	0	0	0	0	7	1	1	0	0	1	1	2	4	0	2	1	0.925781	0	0.907692	0.907692	0.926923
67	1	2020-07-10	0	1	0	1	0	0	0	0	0	1	1	1	0	0	1	1984-10-14	7	4	0	0	1	1	0	0	0	0	0	0	0	0	5	1	1	0	0	1	3	1	3	0	2	1	0.785156	0	0.715385	0.719231	0.791905
55	0	2020-07-10	1	1	0	0	0	0	0	0	0	1	1	1	0	0	1	2020-07-24	6	3	0	0	0	1	1	0	0	0	0	0	0	0	7	1	1	0	0	1	2	2	4	0	2	1	0.878906	0	0.838462	0.838462	0.884615
50	1	2020-06-18	1	1	0	0	0	0	0	0	0	1	1	0	1	0	0	2020-06-28	7	3	0	0	0	1	1	0	0	0	0	0	0	0	1	1	1	0	0	1	2	2	1	0	1	1	0.808	0	0.873016	0.873016	0.809524
42	0	2020-06-18	1	1	0	0	0	0	0	0	0	0	0	1	0	0	1	2020-06-28	7	4	0	0	0	1	0	1	0	0	0	0	0	0	3	1	1	0	0	1	2	2	2	0	2	1	0.785156	0	0.715385	0.719231	0.791905
37	1	2020-06-02	1	1	0	0	1	0	0	0	0	0	0	0	0	0	0	2020-06-13	7	2	0	0	0	1	1	0	0	0	0	0	0	0	3	1	1	0	0	1	1	2	2	0	2	1	0.785156	0	0.907692	0.907692	0.791905
29	0	2020-06-02	1	1	1	0	0	0	0	0	0	0	0	0	1	0	0	2020-06-13	10	7	0	0	0	0	0	0	0	0	1	1	0	0	6	1	1	0	0	1	1	2	3	1	2	0	0.557338	0	0.459099	0.458753	0.555632
67	1	2020-06-26	1	1	0	1	0	0	0	0	0	0	0	0	0	0	0	2020-07-05	25	20	1	0	0	2	1	1	1	0	2	1	1	9	5	2	0	1	1	3	3	1	3	1	2	1	0.0399113	0	0.0353433	0.0353166	0.039229
51	0	2020-07-08	1	1	0	1	0	0	0	0	1	1	0	0	0	0	0	1984-10-14	18	13	0	0	0	1	1	0	0	0	0	0	0	0	3	2	0	1	1	3	2	2	2	0	2	1	0.155654	0	0.161008	0.160887	0.152993
55	1	2020-07-08	1	1	0	1	0	0	0	0	0	0	0	0	0	0	1	1984-10-14	22	14	1	0	0	2	1	0	1	0	2	1	1	0	7	2	0	1	1	3	2	2	4	1	2	1	0.0638581	0	0.125665	0.12557	0.0627664
75	0	2020-06-02	1	1	0	1	0	0	0	0	0	1	0	0	1	0	0	2020-06-14	17	12	0	0	0	1	1	1	0	0	2	1	1	2	3	2	0	1	1	3	3	1	2	1	2	1	0.191574	0	0.200278	0.200127	0.188299
38	1	2020-06-29	1	0	0	0	1	0	0	0	0	0	0	0	0	0	0	2020-07-10	12	6	0	0	0	0	0	0	0	0	0	0	0	0	1	1	1	0	0	1	1	2	1	0	1	0	0.48	0	0.619048	0.619048	0.484127
44	1	2020-07-14	1	0	0	1	0	0	0	0	0	0	1	0	0	0	1	1984-10-14	18	15	0	0	0	2	1	0	0	0	0	0	0	0	1	2	0	1	1	3	2	2	1	0	1	1	0.184	0	0.103175	0.105754	0.190476
35	1	2020-06-23	1	0	1	0	1	0	0	0	0	0	0	0	0	0	0	2020-07-06	7	5	0	0	0	2	1	0	0	0	0	0	0	0	3	1	0	0	0	1	1	2	2	0	2	1	0.785156	0	0.634179	0.633701	0.791905
40	1	2020-06-24	1	0	0	0	0	0	0	0	0	0	0	0	1	0	0	2020-07-07	5	2	0	0	0	1	1	0	0	0	0	0	0	0	7	1	1	0	0	1	1	2	4	0	2	1	0.925781	0	0.907692	0.907692	0.926923
41	1	2020-07-15	1	0	0	0	0	0	0	0	0	0	1	0	1	0	0	2020-07-29	10	7	0	0	0	2	1	0	0	0	1	0	1	0	3	1	1	0	0	1	2	2	2	1	2	1	0.557338	0	0.459099	0.458753	0.555632
38	1	2020-07-15	1	0	0	1	0	0	0	0	0	0	0	0	0	0	1	2020-07-28	9	7	0	0	0	2	1	0	0	0	1	0	0	1	7	1	1	0	0	1	1	2	4	1	2	1	0.664062	0	0.459099	0.458753	0.664427
37	1	2020-06-23	1	1	0	0	0	0	0	0	0	0	0	0	1	0	1	2020-07-10	8	5	0	0	0	0	0	0	0	0	0	0	0	0	7	1	1	0	0	1	1	2	4	0	2	0	0.726562	0	0.634179	0.633701	0.730097
47	1	2020-06-30	1	0	0	0	0	0	0	0	0	1	1	0	0	0	1	2020-08-03	11	6	0	0	1	1	1	0	0	0	0	0	0	0	3	1	1	0	0	1	2	2	2	0	2	1	0.509905	0	0.552475	0.552058	0.509006
32	1	2020-07-19	1	1	0	1	0	0	0	0	0	0	1	0	0	0	1	2020-08-06	7	3	0	0	1	1	0	0	0	0	0	0	0	0	7	2	1	0	0	2	1	2	4	0	2	1	0.785156	0	0.838462	0.838462	0.791905
55	0	2020-07-29	1	1	0	1	0	0	0	0	0	0	0	0	0	0	0	1984-10-14	15	12	1	0	0	0	0	0	0	0	2	1	1	0	1	2	0	1	1	3	2	2	1	1	1	0	0.272	0	0.230159	0.235913	0.277778
19	1	2020-08-07	1	1	0	0	0	0	0	1	0	0	0	0	0	0	0	1984-10-14	9	6	0	0	0	0	0	0	0	0	0	0	0	0	5	1	1	0	0	1	1	2	3	0	2	0	0.664062	0	0.552475	0.552058	0.664427
20	1	2020-08-01	1	0	0	0	0	0	0	0	0	0	0	0	0	0	0	2020-08-14	6	3	0	0	0	1	1	0	0	0	0	0	0	0	1	1	1	0	0	1	1	2	1	0	1	1	0.904	0	0.873016	0.873016	0.904762
52	1	2020-07-28	1	1	0	0	0	0	0	0	0	0	0	0	0	0	0	2020-08-14	12	8	0	0	0	1	1	0	0	0	0	0	0	0	1	1	0	0	0	1	2	2	1	0	1	1	0.48	0	0.436508	0.436508	0.484127
45	0	2020-07-30	1	0	0	0	0	0	0	0	0	0	0	0	1	0	0	2020-08-14	10	6	0	0	0	1	1	0	0	0	0	0	0	0	1	1	0	0	0	1	2	2	1	0	1	1	0.616	0	0.619048	0.619048	0.619048
18	0	2020-08-01	1	0	0	0	0	0	0	0	0	1	0	0	0	0	0	2020-08-16	7	4	0	0	0	0	0	0	0	0	0	0	0	0	1	1	1	0	0	1	1	2	1	0	1	0	0.808	0	0.769841	0.769841	0.809524
50	1	2020-06-01	1	0	0	0	0	0	0	0	0	1	0	0	1	0	0	2020-06-20	10	6	0	0	1	1	0	0	0	0	1	1	0	0	1	1	1	0	0	1	2	2	1	1	1	1	0.616	0	0.619048	0.619048	0.619048
38	1	2020-07-31	1	1	0	1	0	0	0	0	0	1	1	0	0	0	0	1984-10-14	12	9	0	0	0	2	1	0	0	0	0	0	0	0	1	2	0	0	0	2	1	2	1	0	1	1	0.48	0	0.380952	0.380952	0.484127
52	1	2020-08-02	1	1	0	1	0	0	0	0	0	0	0	0	1	0	1	1984-10-14	21	14	0	0	0	2	1	0	0	0	2	1	1	7	1	2	0	1	0	2	2	2	1	1	1	1	0.12	0	0.142857	0.146429	0.124224
31	1	2020-06-05	1	1	0	1	0	1	0	0	0	0	0	0	0	0	0	2020-06-27	21	18	0	0	1	2	1	1	0	0	1	0	0	10	7	2	0	1	0	2	1	2	4	1	2	1	0.0718403	0	0.0549784	0.0549369	0.0706122
32	1	2020-06-03	1	1	0	1	0	0	0	1	1	0	0	0	1	0	0	2020-06-27	10	7	0	0	0	1	1	0	0	0	0	0	0	0	7	2	0	0	0	2	1	2	4	0	2	1	0.557338	0	0.459099	0.458753	0.555632
67	1	2020-06-07	0	0	0	0	0	0	0	0	0	0	0	0	1	0	1	2020-06-19	8	4	0	0	0	0	0	0	0	0	2	1	1	0	1	1	1	0	0	1	3	1	1	1	1	0	0.768	0	0.769841	0.769841	0.769841
47	1	2020-08-06	1	1	0	0	0	0	0	0	0	0	0	0	1	0	1	1984-10-14	15	10	0	0	0	2	1	0	0	0	1	1	0	0	7	1	0	0	0	1	2	2	4	1	2	1	0.24745	0	0.2906	0.290381	0.247143
45	0	2020-08-06	0	0	0	0	0	0	0	0	0	1	0	0	1	0	1	1984-10-14	8	5	0	0	0	1	1	0	0	0	1	0	0	1	1	1	1	0	0	1	2	2	1	1	1	1	0.768	0	0.706349	0.706349	0.769841
65	0	2020-08-08	1	0	0	0	0	0	0	0	0	0	0	1	1	0	0	1984-10-14	10	7	0	0	0	0	0	0	0	0	2	1	1	0	5	1	1	0	0	1	3	1	3	1	2	0	0.557338	0	0.459099	0.458753	0.555632
31	0	2020-08-14	1	1	0	0	0	0	0	0	1	0	0	0	1	0	0	1984-10-14	9	6	0	0	0	1	1	0	0	0	0	0	0	0	3	1	1	0	0	1	1	2	2	0	2	1	0.664062	0	0.552475	0.552058	0.664427
58	1	2020-07-22	1	0	0	0	1	0	0	0	0	1	0	1	0	0	0	2020-08-04	8	4	0	0	0	1	0	0	0	0	0	0	0	0	1	1	1	0	0	1	2	2	1	0	1	1	0.768	0	0.769841	0.769841	0.769841
55	0	2020-07-22	1	0	0	0	0	0	0	0	0	0	0	1	1	0	1	2020-08-04	10	4	0	0	0	1	1	0	0	0	0	0	0	0	5	1	1	0	0	1	2	2	3	0	2	1	0.557338	0	0.715385	0.719231	0.555632
27	0	2020-07-24	1	0	0	0	0	0	0	0	0	0	1	1	1	0	0	2020-08-01	18	14	0	0	0	1	1	0	0	0	0	0	0	0	3	1	0	1	0	1	1	2	2	0	2	1	0.155654	0	0.125665	0.12557	0.152993
49	0	2020-07-14	0	0	0	0	0	0	0	0	0	1	1	0	0	0	0	2020-07-30	14	10	0	0	0	2	1	0	0	0	1	0	0	7	7	1	0	0	0	1	2	2	4	1	2	1	0.323281	0	0.2906	0.290381	0.321678
32	1	2020-07-07	1	0	0	0	0	0	0	0	0	0	0	0	1	0	0	2020-07-26	7	4	0	0	0	0	0	0	0	0	0	0	0	0	1	1	1	0	0	1	1	2	1	0	1	0	0.808	0	0.769841	0.769841	0.809524
42	1	2020-07-22	1	1	0	0	0	0	0	0	0	0	0	0	0	0	0	2020-08-11	11	7	0	0	0	1	0	1	0	0	0	0	0	0	5	1	1	0	0	1	2	2	3	0	2	1	0.509905	0	0.459099	0.458753	0.509006
37	1	2020-06-28	1	0	0	0	0	0	0	1	0	1	1	1	0	0	1	2020-08-09	9	6	0	0	1	0	0	0	0	0	0	0	0	0	1	1	1	0	0	1	1	2	1	0	1	0	0.736	0	0.619048	0.619048	0.738095
55	1	2020-06-16	1	1	0	1	0	0	0	0	0	0	0	0	0	0	0	2020-06-28	12	7	1	0	0	0	0	0	0	0	2	1	1	0	3	2	1	0	1	3	2	2	2	1	2	0	0.411086	0	0.459099	0.458753	0.407982
55	1	2020-06-14	1	1	0	1	0	0	0	0	0	0	0	0	0	0	0	2020-06-30	21	13	0	0	0	2	1	1	0	0	1	0	0	1	3	2	0	1	1	3	2	2	2	1	2	1	0.0718403	0	0.161008	0.160887	0.0706122
29	0	2020-06-25	1	0	0	1	0	0	0	0	0	0	0	1	0	0	0	1984-10-14	14	9	0	0	0	0	0	0	0	0	0	0	0	0	3	2	0	0	0	2	1	2	2	0	2	0	0.323281	0	0.349506	0.349242	0.321678
45	0	2020-06-14	1	1	0	0	0	0	0	0	0	0	0	0	0	0	0	1984-10-14	4	2	0	0	0	0	0	0	0	0	0	0	0	0	7	1	1	0	0	1	2	2	4	0	2	0	0.980469	0	0.907692	0.907692	0.980769
39	0	2020-06-24	1	0	0	0	1	0	0	1	0	1	1	0	0	0	0	2020-06-30	7	4	0	0	0	0	0	0	0	0	0	0	0	0	3	1	1	0	0	1	1	2	2	0	2	0	0.785156	0	0.715385	0.719231	0.791905
55	1	2020-06-12	0	0	0	0	0	0	0	0	0	0	0	1	0	0	1	2020-06-24	5	2	0	0	0	0	0	0	0	0	1	0	0	7	1	1	1	0	0	1	2	2	1	1	1	0	0.928	0	0.920635	0.920635	0.928571
47	1	2020-06-15	1	0	0	0	0	0	0	0	0	1	1	0	0	0	0	2020-07-18	7	4	0	0	1	0	0	0	0	0	2	1	1	4	7	1	1	0	0	1	2	2	4	1	2	0	0.785156	0	0.715385	0.719231	0.791905
36	0	2020-06-21	1	0	0	0	0	0	0	1	0	0	0	0	1	0	0	1984-10-18	21	17	0	0	0	0	0	0	0	0	0	0	0	0	7	1	0	1	0	1	1	2	4	0	2	0	0.0718403	0	0.0628325	0.0627851	0.0706122
40	1	2020-07-01	1	1	0	1	0	0	0	0	0	0	0	0	0	0	0	2020-07-21	10	6	0	0	0	1	0	0	0	0	1	0	0	11	7	2	1	0	0	2	1	2	4	1	2	1	0.557338	0	0.552475	0.552058	0.555632
75	0	2020-07-01	1	1	0	1	0	0	0	0	1	0	0	0	0	0	0	2020-07-13	7	4	0	0	0	0	0	0	0	0	2	1	1	2	1	2	1	0	0	2	3	1	1	1	1	0	0.808	0	0.769841	0.769841	0.809524
30	0	2020-06-24	1	1	0	1	0	0	0	0	0	1	0	0	0	0	0	2020-07-06	14	10	0	0	0	0	0	0	0	0	0	0	0	0	3	2	1	0	0	2	1	2	2	0	2	0	0.323281	0	0.2906	0.290381	0.321678
24	0	2020-06-26	1	1	0	0	1	0	0	0	0	0	0	0	0	0	1	2020-07-05	8	4	0	0	0	0	0	0	0	0	0	0	0	0	7	1	1	0	0	1	1	2	4	0	2	0	0.726562	0	0.715385	0.719231	0.730097
26	1	2020-06-23	0	0	0	1	0	0	0	0	0	0	0	0	1	0	0	2020-07-03	7	4	0	0	0	0	0	0	0	0	0	0	0	0	7	2	1	0	0	2	1	2	4	0	2	0	0.785156	0	0.715385	0.719231	0.791905
52	1	2020-06-19	1	1	0	1	0	0	0	0	0	0	0	0	0	0	0	2020-07-06	22	17	0	0	0	1	0	0	0	0	1	0	1	0	1	2	0	1	1	3	2	2	1	1	1	1	0.088	0	0.0714286	0.0732143	0.0910973
26	1	2020-06-24	0	1	0	0	0	0	0	0	0	0	0	0	0	0	0	2020-07-04	7	3	0	0	0	0	0	0	0	0	0	0	0	0	7	1	1	0	0	1	1	2	4	0	2	0	0.785156	0	0.838462	0.838462	0.791905
46	0	2020-06-13	1	0	0	1	1	0	0	0	0	1	0	0	0	0	0	2020-06-13	14	8	0	0	0	2	1	0	0	0	1	0	0	1	7	2	0	0	0	2	2	2	4	1	2	1	0.323281	0	0.420192	0.419875	0.321678
30	0	2020-06-30	1	0	0	0	0	0	0	0	0	1	0	0	0	0	1	2020-07-08	7	4	0	0	0	0	0	0	0	0	0	0	0	0	5	1	1	0	0	1	1	2	3	0	2	0	0.785156	0	0.715385	0.719231	0.791905
40	0	2020-06-09	1	1	0	1	1	0	0	0	0	1	1	0	0	0	0	2020-07-11	30	22	0	0	1	1	1	0	0	0	0	0	0	0	3	2	0	1	0	2	1	2	2	0	2	1	0.0119734	0	0.0274892	0.0274685	0.0117687
56	1	2020-06-22	0	0	0	1	0	0	0	0	0	0	0	0	0	0	0	2020-07-13	7	3	0	0	0	0	0	0	0	0	1	0	0	1	1	2	1	0	0	2	2	2	1	1	1	0	0.808	0	0.873016	0.873016	0.809524
44	1	2020-06-30	1	1	0	0	0	0	0	0	0	0	0	0	0	0	0	2020-07-13	12	8	1	0	0	0	0	0	0	0	0	0	0	0	3	2	0	0	1	3	2	2	2	0	2	0	0.411086	0	0.420192	0.419875	0.407982
24	1	2020-06-22	1	0	0	0	0	0	0	0	0	1	0	0	0	0	0	2020-07-13	4	2	0	0	0	0	0	0	0	0	0	0	0	0	1	1	1	0	0	1	1	2	1	0	1	0	0.96	0	0.920635	0.920635	0.960317
55	0	2020-06-12	1	0	0	1	0	0	0	0	0	0	0	1	0	0	1	2020-06-24	4	2	0	0	0	1	1	0	0	0	1	0	0	1	7	2	1	0	0	2	2	2	4	1	2	1	0.980469	0	0.907692	0.907692	0.980769
27	0	2020-06-24	0	0	0	0	1	0	0	0	0	0	0	0	0	0	1	2020-07-09	6	3	0	0	0	0	0	0	0	0	1	0	0	1	3	1	1	0	0	1	1	2	2	1	2	0	0.878906	0	0.838462	0.838462	0.884615
26	1	2020-06-24	0	0	0	0	1	0	0	0	0	0	0	0	1	0	1	2020-07-04	3	1	0	0	0	0	0	0	0	0	1	0	1	0	1	1	1	0	0	1	1	2	1	1	1	0	0.976	0	0.992063	0.992063	0.97619
62	1	2020-06-25	1	1	0	0	1	0	0	0	0	1	0	0	0	0	0	2020-07-17	7	4	1	0	0	0	0	0	0	0	1	0	1	0	1	2	1	0	1	3	3	1	1	1	1	0	0.808	0	0.769841	0.769841	0.809524
54	0	2020-06-22	1	0	0	1	0	0	0	1	0	0	0	0	0	0	0	2020-07-13	21	16	0	0	0	0	0	0	0	0	0	0	0	0	7	2	0	1	0	2	2	2	4	0	2	0	0.0718403	0	0.0746135	0.0745573	0.0706122
27	1	2020-06-22	0	0	0	0	0	0	0	0	0	0	0	1	0	0	1	2020-07-13	4	2	0	0	0	0	0	0	0	0	0	0	0	0	1	1	1	0	0	1	1	2	1	0	1	0	0.96	0	0.920635	0.920635	0.960317
56	0	2020-06-25	1	0	0	0	0	0	0	0	0	0	0	0	0	0	1	2020-07-17	5	2	0	0	0	0	0	0	0	0	0	0	0	0	5	1	1	0	0	1	2	2	3	0	2	0	0.925781	0	0.907692	0.907692	0.926923
70	0	2020-06-30	0	0	0	0	0	0	0	0	0	0	1	0	1	0	0	2020-07-08	6	3	0	0	0	0	0	0	0	0	2	1	1	2	7	1	1	0	0	1	3	1	4	1	2	0	0.878906	0	0.838462	0.838462	0.884615
47	1	2020-07-01	1	1	0	1	0	0	0	0	0	0	0	0	0	0	0	2020-07-10	14	9	0	0	0	0	0	0	0	0	1	0	0	1	7	2	0	0	1	3	2	2	4	1	2	0	0.323281	0	0.349506	0.349242	0.321678
70	1	2020-08-08	1	1	0	1	1	0	0	0	0	0	0	0	0	0	0	1984-10-14	16	13	1	0	0	0	0	0	0	0	2	0	1	1	1	1	0	1	1	2	3	1	1	1	1	0	0.232	0	0.174603	0.178968	0.238095
60	1	2020-08-03	1	1	0	0	0	0	0	0	0	0	0	0	0	0	0	1984-10-14	11	6	0	0	0	0	0	0	0	0	2	0	1	2	3	1	1	0	0	1	2	1	2	1	2	0	0.509905	0	0.552475	0.552058	0.509006
41	0	2020-08-03	1	1	0	0	0	0	0	0	0	0	0	0	0	0	0	1984-10-14	14	6	0	0	0	0	0	0	0	0	0	0	0	0	1	1	1	0	0	1	2	2	1	0	1	0	0.376	0	0.619048	0.619048	0.380952
26	0	2020-06-30	1	0	0	1	0	0	0	0	0	1	0	1	0	0	1	2020-07-14	5	2	0	0	0	1	1	0	0	0	2	1	0	1	1	2	1	0	0	2	1	2	1	1	1	1	0.928	0	0.920635	0.920635	0.928571
36	1	2020-07-12	1	0	0	1	0	0	0	0	0	0	0	1	1	0	1	2020-07-23	10	7	0	0	0	1	0	0	1	0	1	0	0	1	1	2	1	0	0	2	1	2	1	1	1	1	0.616	0	0.507937	0.507937	0.619048
27	1	2020-07-13	0	0	0	0	1	0	1	0	0	0	0	0	0	0	0	2020-07-22	5	2	0	0	0	0	0	0	0	0	1	0	1	0	7	1	1	0	0	1	1	2	4	1	2	0	0.925781	0	0.907692	0.907692	0.926923
56	1	2020-06-30	0	0	0	1	0	0	0	0	0	1	0	0	0	0	0	2020-07-16	50	45	1	0	0	1	0	0	1	0	1	0	1	0	1	2	0	1	1	3	2	2	1	1	1	1	0	0	0	0	0
23	0	2020-06-24	1	0	0	0	0	0	0	0	0	0	1	1	0	0	1	2020-07-09	7	4	0	0	0	0	0	0	0	0	0	0	0	0	3	1	1	0	0	1	1	2	2	0	2	0	0.785156	0	0.715385	0.719231	0.791905
38	1	2020-06-27	1	1	0	0	0	0	0	1	0	0	0	0	0	0	0	2020-07-27	42	37	0	0	1	1	0	1	0	0	1	1	0	0	3	2	0	1	1	3	1	2	2	1	2	1	0	0	0	0	0
67	1	2020-07-08	1	1	0	1	0	0	0	0	0	0	0	0	0	0	0	1984-10-14	21	17	0	0	0	1	1	0	0	0	0	0	0	0	1	2	0	1	0	2	3	1	1	0	1	1	0.12	0	0.0714286	0.0732143	0.124224
56	1	2020-06-30	1	1	0	1	0	0	0	0	0	0	1	0	0	0	0	2020-07-19	14	10	0	0	0	1	1	0	0	0	2	1	1	7	2	2	1	0	0	2	2	2	1	1	1	1	0.376	0	0.31746	0.325397	0.380952
19	0	2020-08-01	0	1	0	0	0	0	0	0	0	1	1	1	0	0	0	2020-08-12	9	7	0	0	0	0	0	0	0	0	0	0	0	0	7	1	1	0	0	1	1	2	4	0	2	0	0.664062	0	0.459099	0.458753	0.664427
35	0	2020-07-29	0	0	0	0	1	0	0	0	0	0	0	0	0	0	1	2020-08-12	8	2	0	0	0	0	0	0	0	0	0	0	0	0	3	1	1	0	0	1	1	2	2	0	2	0	0.726562	0	0.907692	0.907692	0.730097
40	1	2020-07-26	1	1	0	1	0	0	0	0	0	1	1	0	0	0	0	2020-08-10	10	5	0	0	0	2	1	1	0	0	1	1	0	0	1	2	1	0	0	2	1	2	1	1	1	1	0.616	0	0.706349	0.706349	0.619048
24	0	2020-07-21	1	1	1	0	0	0	1	0	1	1	1	0	0	0	0	2020-08-09	15	10	0	0	1	1	0	0	0	1	0	0	0	0	1	1	0	0	0	1	1	2	1	0	1	1	0.272	0	0.31746	0.325397	0.277778
34	1	2020-07-27	1	0	0	1	1	0	0	0	0	1	1	0	0	0	0	1984-10-14	7	4	0	0	0	0	0	0	0	0	0	0	0	0	3	2	1	0	0	2	1	2	2	0	2	0	0.785156	0	0.715385	0.719231	0.791905
27	0	2020-08-02	0	0	0	0	0	0	0	0	0	0	1	0	0	0	0	1984-10-14	6	3	0	0	1	0	0	0	0	0	0	0	0	0	1	1	1	0	0	1	1	2	1	0	1	0	0.904	0	0.873016	0.873016	0.904762
32	0	2020-07-25	1	1	0	1	0	0	0	0	0	1	1	0	0	0	0	2020-07-25	12	9	1	0	0	0	0	0	0	0	0	0	0	0	1	2	0	0	1	3	1	2	1	0	1	0	0.48	0	0.380952	0.380952	0.484127
30	0	2020-07-13	1	1	0	0	1	0	0	0	0	1	0	0	0	0	0	2020-08-02	7	4	0	0	0	0	0	0	0	0	0	0	0	0	3	1	1	0	0	1	1	2	2	0	2	0	0.785156	0	0.715385	0.719231	0.791905
35	1	2020-07-14	1	0	0	1	0	0	1	0	0	0	0	0	0	0	0	1984-10-14	23	19	0	1	0	0	0	0	0	0	0	0	0	0	5	1	0	1	1	3	1	2	3	0	2	0	0.0518847	0	0.0510514	0.0510129	0.0509977
35	0	2020-07-28	1	1	0	1	0	0	0	0	0	1	1	1	0	0	0	2020-07-28	15	13	0	0	0	2	0	0	0	0	0	0	0	0	3	2	0	1	0	2	1	2	2	0	2	1	0.24745	0	0.161008	0.160887	0.247143
35	0	2020-07-29	1	1	0	0	0	0	0	0	0	1	1	0	0	0	0	2020-08-10	11	9	0	0	0	0	0	0	0	0	0	0	0	0	7	1	0	0	0	1	1	2	4	0	2	0	0.509905	0	0.349506	0.349242	0.509006
26	0	2020-08-05	0	0	0	0	1	0	0	0	0	1	1	0	0	0	0	1984-10-14	7	4	0	0	0	0	0	0	0	0	0	0	0	0	5	1	1	0	0	1	1	2	3	0	2	0	0.785156	0	0.715385	0.719231	0.791905
49	0	2020-08-03	1	1	0	1	0	0	0	1	1	1	1	0	0	0	1	1984-10-14	16	14	0	0	0	0	0	0	0	0	0	0	0	0	5	2	0	1	1	3	2	2	3	0	2	0	0.21153	0	0.125665	0.12557	0.207914
44	0	2020-08-06	1	1	1	0	0	0	0	0	0	1	1	1	0	0	0	1984-10-14	20	12	0	0	0	0	0	0	0	0	0	0	0	0	1	1	0	1	0	1	2	2	1	0	1	0	0.144	0	0.230159	0.235913	0.149068
47	0	2020-07-29	1	1	0	0	1	0	0	0	0	1	1	0	0	0	0	2020-10-18	20	18	1	0	1	0	0	0	0	0	1	0	0	4	3	1	0	1	1	3	2	2	2	1	2	0	0.119734	0	0.0549784	0.0549369	0.117687
40	0	2020-08-03	1	1	0	1	1	0	0	0	0	1	0	1	0	0	1	1984-10-14	27	15	0	0	0	1	0	0	0	0	0	0	0	0	1	2	0	1	0	2	1	2	1	0	1	1	0.032	0	0.103175	0.105754	0.0331263
29	0	2020-06-26	1	0	0	1	0	0	0	0	0	0	0	1	0	0	0	2020-07-10	20	15	0	0	0	1	0	0	1	0	0	0	0	0	3	2	0	1	0	2	1	2	2	0	2	1	0.119734	0	0.0981757	0.0981017	0.117687
49	1	2020-06-15	1	1	0	1	0	0	0	0	0	0	0	0	1	0	0	2020-07-18	21	17	1	0	1	0	0	0	0	0	2	1	1	0	7	1	0	1	1	3	2	2	4	1	2	0	0.0718403	0	0.0628325	0.0627851	0.0706122
29	0	2020-06-30	1	1	1	1	0	0	0	0	0	0	0	0	0	0	0	2020-07-04	20	15	0	0	0	1	0	1	0	0	0	0	0	0	7	2	0	1	0	2	1	2	4	0	2	1	0.119734	0	0.0981757	0.0981017	0.117687
30	0	2020-06-24	1	1	0	0	0	0	0	0	0	0	0	0	1	0	0	2020-07-06	20	15	0	0	0	1	0	1	0	0	0	0	0	0	3	1	0	1	0	1	1	2	2	0	2	1	0.119734	0	0.0981757	0.0981017	0.117687
49	1	2020-06-26	0	1	0	0	0	0	0	0	0	0	0	0	1	0	0	2020-07-04	5	3	0	0	0	0	0	0	0	0	0	0	0	0	7	1	1	0	0	1	2	2	4	0	2	0	0.925781	0	0.838462	0.838462	0.926923
31	1	2020-08-08	1	0	0	0	0	0	0	0	0	0	0	0	0	0	1	1984-10-14	3	2	0	0	0	0	0	0	0	0	0	0	0	0	3	1	1	0	0	1	1	2	2	0	2	0	0.992188	0	0.907692	0.907692	0.992308
35	0	2020-08-09	0	0	1	0	1	0	0	0	0	0	0	0	0	0	0	1984-10-14	5	3	0	0	0	0	0	0	0	0	0	0	0	0	3	1	0	0	0	1	1	2	2	0	2	0	0.925781	0	0.838462	0.838462	0.926923
28	1	2020-06-01	1	1	0	0	1	0	0	0	0	1	1	0	0	0	0	1984-10-14	10	7	0	0	0	0	0	0	0	0	0	0	0	0	1	1	1	0	0	1	1	2	1	0	1	0	0.616	0	0.507937	0.507937	0.619048
45	0	2020-06-04	1	0	1	0	0	0	0	0	0	1	1	0	1	0	1	1984-10-14	12	9	0	0	0	0	0	0	0	0	0	0	0	0	7	1	0	0	0	1	2	2	4	0	2	0	0.411086	0	0.349506	0.349242	0.407982
45	0	2020-06-02	1	1	1	1	0	0	0	0	0	1	1	0	0	0	0	2020-06-16	14	11	1	0	0	2	1	0	0	0	2	1	1	0	7	1	0	1	1	3	2	2	4	1	2	1	0.323281	0	0.274892	0.274685	0.321678
48	1	2020-06-03	1	1	0	0	0	0	0	0	0	1	1	0	1	0	0	2020-06-16	7	5	0	0	0	1	1	0	0	0	1	0	1	0	1	1	1	0	0	1	2	2	1	1	1	1	0.808	0	0.706349	0.706349	0.809524
57	1	2020-08-08	1	1	0	0	0	0	0	0	0	0	0	0	1	0	0	1984-10-14	10	5	0	0	0	1	1	0	0	0	0	0	0	0	3	1	1	0	0	1	2	2	2	0	2	1	0.557338	0	0.634179	0.633701	0.555632
32	1	2020-06-23	0	0	0	0	0	0	0	0	0	0	0	0	0	0	0	2020-07-14	12	9	0	0	1	1	1	0	0	0	0	0	0	0	7	1	0	1	0	1	1	2	4	0	2	1	0.411086	0	0.349506	0.349242	0.407982
50	0	2020-06-02	1	1	0	1	0	0	0	1	0	1	0	0	1	0	0	1984-10-14	30	25	1	1	1	1	1	0	0	0	1	1	0	0	1	2	0	1	1	3	2	2	1	1	1	1	0.024	0	0.0297619	0.0244048	0.0165631
30	1	2020-06-30	1	1	0	0	0	0	0	0	0	0	1	0	0	0	0	2020-07-15	7	5	0	0	0	0	0	0	0	0	0	0	0	0	3	1	1	0	0	1	1	2	2	0	2	0	0.785156	0	0.634179	0.633701	0.791905
27	0	2020-07-22	0	0	0	1	0	0	0	0	0	0	0	0	1	0	1	2020-08-06	7	4	0	0	0	0	0	0	0	0	1	0	0	1	1	2	1	0	0	2	1	2	1	1	1	0	0.808	0	0.769841	0.769841	0.809524
73	1	2020-07-13	1	1	0	1	0	0	0	1	0	0	1	0	0	0	0	2020-08-04	21	16	1	0	0	2	1	0	0	0	0	0	0	0	3	2	0	1	1	3	3	1	2	0	2	1	0.0718403	0	0.0746135	0.0745573	0.0706122
32	0	2020-07-17	1	1	0	1	0	0	1	0	0	0	0	1	0	0	0	2020-07-29	15	12	1	0	0	2	1	1	0	0	0	1	0	0	1	2	0	1	1	3	1	2	1	0	1	1	0.272	0	0.230159	0.235913	0.277778
65	1	2020-07-15	1	1	0	1	0	0	0	0	1	1	0	0	0	0	0	2020-08-02	15	10	0	0	0	1	1	0	0	0	0	0	0	0	1	2	0	0	0	2	3	1	1	0	1	1	0.272	0	0.31746	0.325397	0.277778
26	0	2020-07-01	1	1	0	0	1	0	0	0	0	0	0	1	0	0	0	2020-07-17	12	7	0	0	0	1	1	0	0	0	0	0	0	0	1	1	1	0	0	1	1	2	1	0	1	1	0.48	0	0.507937	0.507937	0.484127
27	0	2020-07-01	1	1	1	1	0	0	0	0	0	0	0	1	0	0	0	2020-07-15	18	15	0	0	0	2	1	0	1	0	0	0	0	0	7	2	0	1	0	2	1	2	4	0	2	1	0.155654	0	0.0981757	0.0981017	0.152993
50	1	2020-07-26	1	1	0	1	0	0	0	0	0	1	1	0	0	0	0	1984-10-14	9	4	0	0	0	0	0	0	0	0	0	0	0	0	7	2	0	0	0	2	2	2	4	0	2	0	#NULL!	1	#NULL!	#NULL!	#NULL!
38	0	2020-07-15	0	0	0	0	0	0	0	0	0	0	0	0	0	0	1	2020-08-02	15	12	0	0	0	0	0	0	0	0	1	0	0	1	1	2	0	1	0	2	1	2	1	1	1	0	0.272	0	0.230159	0.235913	0.277778
70	1	2020-07-18	0	1	0	1	0	0	1	0	0	0	0	0	0	0	0	2020-07-25	10	6	0	0	0	0	0	0	1	0	0	0	0	0	1	2	1	0	0	2	3	1	1	0	1	0	0.616	0	0.619048	0.619048	0.619048
42	1	2020-07-16	1	1	0	0	0	0	0	0	0	0	0	0	1	0	1	2020-07-16	12	8	0	0	0	0	0	0	0	0	1	1	0	0	7	1	1	0	0	1	2	2	4	1	2	0	0.411086	0	0.420192	0.419875	0.407982
29	0	2020-07-02	1	0	0	1	0	0	0	0	0	0	1	0	1	0	1	2020-07-02	18	14	0	0	0	2	1	0	0	0	0	0	0	0	3	1	0	0	0	1	1	2	2	0	2	1	0.155654	0	0.125665	0.12557	0.152993
28	1	2020-08-08	1	1	0	0	0	0	0	1	0	0	0	0	0	0	0	2020-08-20	8	3	0	0	0	1	0	0	0	0	1	0	0	12	3	1	1	0	0	1	1	2	2	1	2	1	0.726562	0	0.838462	0.838462	0.730097
26	1	2020-06-26	1	1	0	0	0	0	1	0	0	0	0	0	0	0	0	2020-07-10	7	4	0	0	0	0	0	0	0	0	0	0	0	0	1	1	1	0	0	1	1	2	1	0	1	0	0.808	0	0.769841	0.769841	0.809524
50	1	2020-08-16	1	1	1	0	0	0	0	0	0	0	1	0	1	0	0	1984-10-14	10	5	0	0	0	0	0	0	0	0	0	0	0	0	5	2	1	0	0	2	2	2	3	0	2	0	0.557338	0	0.634179	0.633701	0.555632
37	1	2020-07-22	1	0	0	0	0	0	0	0	0	0	0	0	0	0	1	2020-08-08	11	7	0	0	0	1	1	0	0	0	0	0	0	0	3	1	1	0	0	1	1	2	2	0	2	1	0.509905	0	0.459099	0.458753	0.509006
62	1	2020-07-23	1	0	0	1	0	0	0	0	0	0	0	0	1	0	0	2020-08-10	15	10	0	0	0	0	0	0	0	0	0	0	0	0	5	2	0	0	0	2	3	1	3	0	2	0	0.24745	0	0.2906	0.290381	0.247143
50	1	2020-08-22	1	1	0	0	0	0	0	0	0	0	0	0	1	0	0	1984-10-14	11	7	0	0	0	0	0	0	0	0	0	0	0	0	1	1	0	0	0	1	2	2	1	0	1	0	0.576	0	0.507937	0.507937	0.579365
35	1	2020-07-20	1	1	1	0	0	0	0	0	0	0	0	1	1	0	0	2020-08-18	16	12	1	1	1	0	0	0	0	0	0	0	0	0	1	1	0	1	1	2	1	2	1	0	1	0	0.232	0	0.230159	0.235913	0.238095
46	1	2020-08-16	1	1	0	0	0	1	1	0	0	1	0	0	0	0	1	1984-10-14	15	12	0	0	0	0	0	0	0	0	0	0	0	0	3	1	0	1	0	1	2	2	2	0	2	0	0.24745	0	0.200278	0.200127	0.247143
38	1	2020-08-13	1	1	0	0	0	0	0	0	0	0	0	0	1	0	0	1984-10-14	15	10	0	0	0	0	0	0	0	0	0	0	0	0	7	1	0	0	0	1	1	2	4	0	2	0	0.24745	0	0.2906	0.290381	0.247143
50	0	2020-07-23	1	1	0	1	0	0	0	0	0	0	0	0	0	0	0	2020-08-10	20	15	1	0	0	1	1	0	0	0	2	1	1	2	1	1	0	1	1	3	2	2	1	1	1	1	0.144	0	0.103175	0.105754	0.149068
50	0	2020-06-08	1	1	0	0	1	0	0	0	0	1	1	0	0	0	1	1984-10-14	8	6	0	0	0	0	0	0	0	0	0	0	0	0	3	1	1	0	0	1	2	2	2	0	2	0	0.726562	0	0.552475	0.552058	0.730097
26	1	2020-07-15	1	1	0	0	1	0	1	0	1	0	0	0	0	0	0	1984-10-14	9	5	0	0	0	0	0	0	0	0	0	0	0	0	5	1	0	0	0	1	1	2	3	0	2	0	#NULL!	0	#NULL!	0.633701	0.664427
35	0	2020-07-03	0	1	1	1	0	0	0	0	0	1	0	1	0	0	0	1984-10-04	23	18	0	1	1	1	1	0	0	0	0	0	0	0	1	2	0	1	0	2	1	2	1	0	1	1	0.064	0	0.0555556	0.0569444	0.0662526
52	0	2020-07-09	1	0	0	1	1	0	0	0	0	1	1	0	0	0	0	1984-10-14	13	9	1	0	1	0	0	0	0	0	2	1	1	0	1	1	0	0	1	3	2	2	1	1	1	0	0.44	0	0.380952	0.380952	0.444444
39	1	2020-06-01	1	1	0	0	0	0	0	0	0	0	1	0	0	0	0	2020-06-16	9	4	0	0	0	0	0	0	0	0	0	0	0	0	3	1	1	0	0	1	1	2	2	0	2	0	0.664062	0	0.715385	0.719231	0.664427
40	1	2020-06-12	0	1	0	0	0	0	0	0	0	0	0	0	1	0	0	2020-06-27	10	4	0	0	0	0	0	0	0	0	0	0	0	0	3	1	1	0	0	1	1	2	2	0	2	0	0.557338	0	0.715385	0.719231	0.555632
38	1	2020-06-12	1	1	0	0	0	0	0	0	0	0	1	0	0	0	0	2020-06-27	11	6	0	0	0	0	0	0	0	0	0	0	0	0	3	1	1	0	0	1	1	2	2	0	2	0	0.509905	0	0.552475	0.552058	0.509006
45	1	2020-07-15	0	0	0	1	0	0	1	0	0	0	0	0	0	0	0	2020-07-25	6	5	0	1	0	0	0	0	0	0	0	0	0	0	5	2	1	0	0	2	2	2	3	0	2	0	0.878906	0	0.634179	0.633701	0.884615
33	1	2020-07-01	1	1	0	1	1	0	0	0	1	1	1	0	0	0	0	2020-07-24	15	8	1	0	0	2	0	0	0	0	0	0	0	0	1	1	0	0	1	3	1	2	1	0	1	1	0.272	0	0.436508	0.436508	0.277778
50	1	2020-07-14	1	0	0	1	1	0	0	0	0	0	0	0	0	0	0	1984-10-04	14	12	1	0	1	0	0	0	0	0	0	0	0	0	5	1	0	1	1	3	2	2	3	0	2	0	0.323281	0	0.200278	0.200127	0.321678
60	0	2020-07-16	1	0	0	0	0	0	0	1	0	1	0	0	0	0	0	2020-07-25	10	2	0	0	0	2	1	0	1	0	0	0	0	0	3	1	1	0	0	1	2	1	2	0	2	1	0.557338	0	0.907692	0.907692	0.555632
34	0	2020-07-05	1	1	0	0	0	0	0	0	0	1	1	1	0	0	0	2020-07-19	14	7	0	0	0	2	1	0	0	0	0	0	0	0	1	1	1	0	0	1	1	2	1	0	1	1	0.376	0	0.507937	0.507937	0.380952
50	1	2020-07-05	1	0	0	1	0	0	0	0	0	1	1	0	0	0	0	2020-07-20	6	4	0	0	0	0	0	0	0	0	0	0	0	0	7	2	1	0	0	3	2	2	4	0	2	0	0.878906	1	0.715385	#NULL!	#NULL!
57	0	2020-07-04	1	1	0	0	0	0	0	0	0	0	0	0	1	0	0	2020-07-13	5	1	0	0	0	0	0	0	0	0	1	0	1	0	3	1	1	0	0	1	2	2	2	1	2	0	0.925781	0	0.988462	0.988462	0.926923
63	1	2020-07-04	1	1	0	0	0	0	1	0	0	1	0	0	0	0	0	2020-07-13	3	2	0	0	0	0	0	0	0	0	2	1	1	1	1	1	1	0	0	1	3	1	1	1	1	0	0.976	0	0.920635	0.920635	0.97619
45	1	2020-07-26	1	1	0	0	1	0	0	0	0	1	0	0	0	0	0	1984-10-14	10	6	0	0	0	0	0	0	0	0	1	0	1	0	3	1	1	0	0	1	2	2	2	1	2	0	0.557338	0	0.552475	0.552058	0.555632
20	1	2020-07-26	1	0	0	0	0	0	0	0	0	1	1	1	0	0	0	2020-08-10	12	9	0	0	0	0	0	0	0	0	0	0	0	0	3	1	0	0	0	1	1	2	2	0	2	0	0.411086	0	0.349506	0.349242	0.407982
18	0	2020-07-26	1	0	0	0	0	0	0	0	0	0	0	1	0	0	1	2020-08-10	8	5	0	0	0	0	0	0	0	0	0	0	0	0	3	1	1	0	0	1	1	2	2	0	2	0	0.726562	0	0.634179	0.633701	0.730097
70	0	2020-06-03	1	1	0	1	0	0	0	0	0	1	0	0	1	0	1	2020-06-28	18	10	0	0	0	2	1	1	0	0	0	0	0	0	1	2	0	0	1	3	3	1	1	0	1	1	0.155654	1	0.31746	#NULL!	#NULL!
44	0	2020-07-30	1	0	0	0	0	0	0	0	0	1	0	1	1	0	0	2020-07-30	16	11	0	0	0	2	1	0	1	0	1	0	1	0	3	1	0	0	0	1	2	2	2	1	2	1	0.21153	0	0.274892	0.274685	0.207914
32	0	2020-07-17	1	1	0	2	1	0	0	1	0	0	0	0	1	0	0	#NULL!	#NULL!	#NULL!	#NULL!	#NULL!	#NULL!	#NULL!	#NULL!	#NULL!	#NULL!	#NULL!	0	1	0	0	1	2	#NULL!	#NULL!	#NULL!	#NULL!	#NULL!	#NULL!	#NULL!	#NULL!	#NULL!	#NULL!	#NULL!	#NULL!	#NULL!	#NULL!	#NULL!
65	1	2020-07-15	1	1	0	2	1	0	0	0	0	1	1	0	0	0	0	#NULL!	#NULL!	#NULL!	#NULL!	#NULL!	#NULL!	#NULL!	#NULL!	#NULL!	#NULL!	#NULL!	0	0	0	0	1	2	#NULL!	#NULL!	#NULL!	#NULL!	#NULL!	#NULL!	#NULL!	#NULL!	#NULL!	#NULL!	#NULL!	#NULL!	#NULL!	#NULL!	#NULL!
26	0	2020-07-01	1	1	0	1	0	1	0	0	0	0	0	0	1	0	0	#NULL!	#NULL!	#NULL!	#NULL!	#NULL!	#NULL!	#NULL!	#NULL!	#NULL!	#NULL!	#NULL!	0	0	0	0	1	1	#NULL!	#NULL!	#NULL!	#NULL!	#NULL!	#NULL!	#NULL!	#NULL!	#NULL!	#NULL!	#NULL!	#NULL!	#NULL!	#NULL!	#NULL!
27	0	2020-07-01	1	1	1	2	1	0	0	0	0	0	0	0	1	0	0	#NULL!	#NULL!	#NULL!	#NULL!	#NULL!	#NULL!	#NULL!	#NULL!	#NULL!	#NULL!	#NULL!	0	0	0	0	7	2	#NULL!	#NULL!	#NULL!	#NULL!	#NULL!	#NULL!	#NULL!	#NULL!	#NULL!	#NULL!	#NULL!	#NULL!	#NULL!	#NULL!	#NULL!
50	1	2020-07-26	1	1	0	2	1	0	0	0	0	0	1	1	0	0	0	#NULL!	#NULL!	#NULL!	#NULL!	#NULL!	#NULL!	#NULL!	#NULL!	#NULL!	#NULL!	#NULL!	0	0	0	0	7	2	#NULL!	#NULL!	#NULL!	#NULL!	#NULL!	#NULL!	#NULL!	#NULL!	#NULL!	#NULL!	#NULL!	#NULL!	#NULL!	#NULL!	#NULL!
38	0	2020-07-15	0	0	0	2	0	0	0	0	0	0	0	0	0	0	0	#NULL!	#NULL!	#NULL!	#NULL!	#NULL!	#NULL!	#NULL!	#NULL!	#NULL!	#NULL!	#NULL!	1	0	0	1	1	2	#NULL!	#NULL!	#NULL!	#NULL!	#NULL!	#NULL!	#NULL!	#NULL!	#NULL!	#NULL!	#NULL!	#NULL!	#NULL!	#NULL!	#NULL!
70	1	2020-07-18	0	1	0	2	1	0	0	1	0	0	0	0	0	0	0	#NULL!	#NULL!	#NULL!	#NULL!	#NULL!	#NULL!	#NULL!	#NULL!	#NULL!	#NULL!	#NULL!	0	0	0	0	1	2	#NULL!	#NULL!	#NULL!	#NULL!	#NULL!	#NULL!	#NULL!	#NULL!	#NULL!	#NULL!	#NULL!	#NULL!	#NULL!	#NULL!	#NULL!
42	1	2020-07-16	1	1	0	1	0	0	0	0	0	0	0	0	0	1	0	#NULL!	#NULL!	#NULL!	#NULL!	#NULL!	#NULL!	#NULL!	#NULL!	#NULL!	#NULL!	#NULL!	1	1	0	0	7	1	#NULL!	#NULL!	#NULL!	#NULL!	#NULL!	#NULL!	#NULL!	#NULL!	#NULL!	#NULL!	#NULL!	#NULL!	#NULL!	#NULL!	#NULL!
29	0	2020-07-02	1	0	0	1	1	0	0	0	0	0	0	1	0	1	0	#NULL!	#NULL!	#NULL!	#NULL!	#NULL!	#NULL!	#NULL!	#NULL!	#NULL!	#NULL!	#NULL!	0	0	0	0	3	1	#NULL!	#NULL!	#NULL!	#NULL!	#NULL!	#NULL!	#NULL!	#NULL!	#NULL!	#NULL!	#NULL!	#NULL!	#NULL!	#NULL!	#NULL!
28	1	2020-08-08	1	1	0	1	0	0	0	0	1	0	0	0	0	0	0	#NULL!	#NULL!	#NULL!	#NULL!	#NULL!	#NULL!	#NULL!	#NULL!	#NULL!	#NULL!	#NULL!	1	0	0	12	3	1	#NULL!	#NULL!	#NULL!	#NULL!	#NULL!	#NULL!	#NULL!	#NULL!	#NULL!	#NULL!	#NULL!	#NULL!	#NULL!	#NULL!	#NULL!
26	1	2020-06-26	1	1	0	1	0	0	0	1	0	0	0	0	0	0	0	#NULL!	#NULL!	#NULL!	#NULL!	#NULL!	#NULL!	#NULL!	#NULL!	#NULL!	#NULL!	#NULL!	0	0	0	0	1	1	#NULL!	#NULL!	#NULL!	#NULL!	#NULL!	#NULL!	#NULL!	#NULL!	#NULL!	#NULL!	#NULL!	#NULL!	#NULL!	#NULL!	#NULL!
50	1	2020-08-16	1	1	1	2	0	0	0	0	0	0	0	1	0	1	0	#NULL!	#NULL!	#NULL!	#NULL!	#NULL!	#NULL!	#NULL!	#NULL!	#NULL!	#NULL!	#NULL!	0	0	0	0	5	2	#NULL!	#NULL!	#NULL!	#NULL!	#NULL!	#NULL!	#NULL!	#NULL!	#NULL!	#NULL!	#NULL!	#NULL!	#NULL!	#NULL!	#NULL!
37	1	2020-07-22	1	0	0	1	0	0	0	0	0	0	0	0	0	0	0	#NULL!	#NULL!	#NULL!	#NULL!	#NULL!	#NULL!	#NULL!	#NULL!	#NULL!	#NULL!	#NULL!	0	0	0	0	3	1	#NULL!	#NULL!	#NULL!	#NULL!	#NULL!	#NULL!	#NULL!	#NULL!	#NULL!	#NULL!	#NULL!	#NULL!	#NULL!	#NULL!	#NULL!
62	1	2020-07-23	1	0	0	2	1	0	0	0	0	0	0	0	0	1	0	#NULL!	#NULL!	#NULL!	#NULL!	#NULL!	#NULL!	#NULL!	#NULL!	#NULL!	#NULL!	#NULL!	0	0	0	0	5	2	#NULL!	#NULL!	#NULL!	#NULL!	#NULL!	#NULL!	#NULL!	#NULL!	#NULL!	#NULL!	#NULL!	#NULL!	#NULL!	#NULL!	#NULL!
50	1	2020-08-22	1	1	0	1	0	0	0	0	0	0	0	0	0	1	0	#NULL!	#NULL!	#NULL!	#NULL!	#NULL!	#NULL!	#NULL!	#NULL!	#NULL!	#NULL!	#NULL!	0	0	0	0	1	1	#NULL!	#NULL!	#NULL!	#NULL!	#NULL!	#NULL!	#NULL!	#NULL!	#NULL!	#NULL!	#NULL!	#NULL!	#NULL!	#NULL!	#NULL!
35	1	2020-07-20	1	1	1	1	0	0	0	0	0	0	0	0	1	1	0	#NULL!	#NULL!	#NULL!	#NULL!	#NULL!	#NULL!	#NULL!	#NULL!	#NULL!	#NULL!	#NULL!	0	0	0	0	1	1	#NULL!	#NULL!	#NULL!	#NULL!	#NULL!	#NULL!	#NULL!	#NULL!	#NULL!	#NULL!	#NULL!	#NULL!	#NULL!	#NULL!	#NULL!
46	1	2020-08-16	1	1	0	1	0	0	1	1	0	0	1	0	0	0	0	#NULL!	#NULL!	#NULL!	#NULL!	#NULL!	#NULL!	#NULL!	#NULL!	#NULL!	#NULL!	#NULL!	0	0	0	0	3	1	#NULL!	#NULL!	#NULL!	#NULL!	#NULL!	#NULL!	#NULL!	#NULL!	#NULL!	#NULL!	#NULL!	#NULL!	#NULL!	#NULL!	#NULL!
38	1	2020-08-13	1	1	0	1	0	0	0	0	0	0	0	0	0	1	0	#NULL!	#NULL!	#NULL!	#NULL!	#NULL!	#NULL!	#NULL!	#NULL!	#NULL!	#NULL!	#NULL!	0	0	0	0	7	1	#NULL!	#NULL!	#NULL!	#NULL!	#NULL!	#NULL!	#NULL!	#NULL!	#NULL!	#NULL!	#NULL!	#NULL!	#NULL!	#NULL!	#NULL!
50	0	2020-07-23	1	1	0	1	1	0	0	0	0	0	0	0	0	0	0	#NULL!	#NULL!	#NULL!	#NULL!	#NULL!	#NULL!	#NULL!	#NULL!	#NULL!	#NULL!	#NULL!	2	1	1	2	1	1	#NULL!	#NULL!	#NULL!	#NULL!	#NULL!	#NULL!	#NULL!	#NULL!	#NULL!	#NULL!	#NULL!	#NULL!	#NULL!	#NULL!	#NULL!
50	0	2020-06-08	1	1	0	1	0	1	0	0	0	0	1	1	0	0	0	#NULL!	#NULL!	#NULL!	#NULL!	#NULL!	#NULL!	#NULL!	#NULL!	#NULL!	#NULL!	#NULL!	0	0	0	0	3	1	#NULL!	#NULL!	#NULL!	#NULL!	#NULL!	#NULL!	#NULL!	#NULL!	#NULL!	#NULL!	#NULL!	#NULL!	#NULL!	#NULL!	#NULL!
26	1	2020-07-15	1	1	0	1	0	1	0	1	0	1	0	0	0	0	0	#NULL!	#NULL!	#NULL!	#NULL!	#NULL!	#NULL!	#NULL!	#NULL!	#NULL!	#NULL!	#NULL!	0	0	0	0	5	1	#NULL!	#NULL!	#NULL!	#NULL!	#NULL!	#NULL!	#NULL!	#NULL!	#NULL!	#NULL!	#NULL!	#NULL!	#NULL!	#NULL!	#NULL!
40	0	2020-06-30	1	0	0	1	0	1	0	0	0	0	0	0	0	0	0	#NULL!	#NULL!	#NULL!	#NULL!	#NULL!	#NULL!	#NULL!	#NULL!	#NULL!	#NULL!	#NULL!	0	0	0	0	5	1	#NULL!	#NULL!	#NULL!	#NULL!	#NULL!	#NULL!	#NULL!	#NULL!	#NULL!	#NULL!	#NULL!	#NULL!	#NULL!	#NULL!	#NULL!
35	1	2020-07-20	1	0	0	1	0	0	0	0	0	0	0	0	0	0	0	#NULL!	#NULL!	#NULL!	#NULL!	#NULL!	#NULL!	#NULL!	#NULL!	#NULL!	#NULL!	#NULL!	0	0	0	0	3	1	#NULL!	#NULL!	#NULL!	#NULL!	#NULL!	#NULL!	#NULL!	#NULL!	#NULL!	#NULL!	#NULL!	#NULL!	#NULL!	#NULL!	#NULL!
42	1	2020-07-15	0	1	0	1	0	1	0	0	1	1	0	0	0	1	0	#NULL!	#NULL!	#NULL!	#NULL!	#NULL!	#NULL!	#NULL!	#NULL!	#NULL!	#NULL!	#NULL!	2	1	1	0	3	1	#NULL!	#NULL!	#NULL!	#NULL!	#NULL!	#NULL!	#NULL!	#NULL!	#NULL!	#NULL!	#NULL!	#NULL!	#NULL!	#NULL!	#NULL!
38	0	2020-07-16	1	0	1	2	1	0	0	0	0	0	0	0	0	0	0	#NULL!	#NULL!	#NULL!	#NULL!	#NULL!	#NULL!	#NULL!	#NULL!	#NULL!	#NULL!	#NULL!	0	0	0	0	3	2	#NULL!	#NULL!	#NULL!	#NULL!	#NULL!	#NULL!	#NULL!	#NULL!	#NULL!	#NULL!	#NULL!	#NULL!	#NULL!	#NULL!	#NULL!
32	0	2020-07-10	0	0	0	1	0	1	1	0	0	0	1	1	1	0	0	#NULL!	#NULL!	#NULL!	#NULL!	#NULL!	#NULL!	#NULL!	#NULL!	#NULL!	#NULL!	#NULL!	0	0	0	0	7	1	#NULL!	#NULL!	#NULL!	#NULL!	#NULL!	#NULL!	#NULL!	#NULL!	#NULL!	#NULL!	#NULL!	#NULL!	#NULL!	#NULL!	#NULL!
36	0	2020-07-12	1	0	0	1	0	1	0	1	0	0	0	0	0	0	1	#NULL!	#NULL!	#NULL!	#NULL!	#NULL!	#NULL!	#NULL!	#NULL!	#NULL!	#NULL!	#NULL!	0	0	0	0	3	1	#NULL!	#NULL!	#NULL!	#NULL!	#NULL!	#NULL!	#NULL!	#NULL!	#NULL!	#NULL!	#NULL!	#NULL!	#NULL!	#NULL!	#NULL!
50	1	2020-07-14	0	0	1	1	0	0	0	0	1	1	1	1	0	1	0	#NULL!	#NULL!	#NULL!	#NULL!	#NULL!	#NULL!	#NULL!	#NULL!	#NULL!	#NULL!	#NULL!	0	0	0	0	1	1	#NULL!	#NULL!	#NULL!	#NULL!	#NULL!	#NULL!	#NULL!	#NULL!	#NULL!	#NULL!	#NULL!	#NULL!	#NULL!	#NULL!	#NULL!
25	1	2020-07-02	1	1	0	2	1	0	0	0	0	0	0	0	1	0	0	#NULL!	#NULL!	#NULL!	#NULL!	#NULL!	#NULL!	#NULL!	#NULL!	#NULL!	#NULL!	#NULL!	0	0	0	0	3	2	#NULL!	#NULL!	#NULL!	#NULL!	#NULL!	#NULL!	#NULL!	#NULL!	#NULL!	#NULL!	#NULL!	#NULL!	#NULL!	#NULL!	#NULL!
65	1	2020-07-03	1	0	0	2	1	1	0	0	1	0	0	0	0	1	0	#NULL!	#NULL!	#NULL!	#NULL!	#NULL!	#NULL!	#NULL!	#NULL!	#NULL!	#NULL!	#NULL!	0	0	0	0	3	2	#NULL!	#NULL!	#NULL!	#NULL!	#NULL!	#NULL!	#NULL!	#NULL!	#NULL!	#NULL!	#NULL!	#NULL!	#NULL!	#NULL!	#NULL!
35	1	2020-06-23	1	0	0	1	0	0	0	0	0	0	0	0	0	0	0	#NULL!	#NULL!	#NULL!	#NULL!	#NULL!	#NULL!	#NULL!	#NULL!	#NULL!	#NULL!	#NULL!	0	0	0	0	1	1	#NULL!	#NULL!	#NULL!	#NULL!	#NULL!	#NULL!	#NULL!	#NULL!	#NULL!	#NULL!	#NULL!	#NULL!	#NULL!	#NULL!	#NULL!
28	1	2020-06-30	1	1	1	1	1	1	0	0	1	0	0	1	0	1	1	#NULL!	#NULL!	#NULL!	#NULL!	#NULL!	#NULL!	#NULL!	#NULL!	#NULL!	#NULL!	#NULL!	0	0	0	0	3	1	#NULL!	#NULL!	#NULL!	#NULL!	#NULL!	#NULL!	#NULL!	#NULL!	#NULL!	#NULL!	#NULL!	#NULL!	#NULL!	#NULL!	#NULL!
40	1	2020-07-21	0	0	0	2	0	0	0	1	0	0	0	1	1	1	0	#NULL!	#NULL!	#NULL!	#NULL!	#NULL!	#NULL!	#NULL!	#NULL!	#NULL!	#NULL!	#NULL!	0	0	0	0	1	2	#NULL!	#NULL!	#NULL!	#NULL!	#NULL!	#NULL!	#NULL!	#NULL!	#NULL!	#NULL!	#NULL!	#NULL!	#NULL!	#NULL!	#NULL!
25	1	2020-07-22	1	1	0	1	0	1	0	0	0	0	0	0	0	0	0	#NULL!	#NULL!	#NULL!	#NULL!	#NULL!	#NULL!	#NULL!	#NULL!	#NULL!	#NULL!	#NULL!	0	0	0	0	3	1	#NULL!	#NULL!	#NULL!	#NULL!	#NULL!	#NULL!	#NULL!	#NULL!	#NULL!	#NULL!	#NULL!	#NULL!	#NULL!	#NULL!	#NULL!
49	0	2020-07-18	0	1	0	1	1	0	0	0	0	0	0	1	1	0	0	#NULL!	#NULL!	#NULL!	#NULL!	#NULL!	#NULL!	#NULL!	#NULL!	#NULL!	#NULL!	#NULL!	1	1	0	0	3	1	#NULL!	#NULL!	#NULL!	#NULL!	#NULL!	#NULL!	#NULL!	#NULL!	#NULL!	#NULL!	#NULL!	#NULL!	#NULL!	#NULL!	#NULL!
50	0	2020-07-20	0	0	0	1	0	1	0	0	0	0	0	1	0	0	0	#NULL!	#NULL!	#NULL!	#NULL!	#NULL!	#NULL!	#NULL!	#NULL!	#NULL!	#NULL!	#NULL!	2	1	1	0	6	1	#NULL!	#NULL!	#NULL!	#NULL!	#NULL!	#NULL!	#NULL!	#NULL!	#NULL!	#NULL!	#NULL!	#NULL!	#NULL!	#NULL!	#NULL!
34	0	2020-07-17	1	1	0	1	0	0	0	0	1	0	1	0	0	1	0	#NULL!	#NULL!	#NULL!	#NULL!	#NULL!	#NULL!	#NULL!	#NULL!	#NULL!	#NULL!	#NULL!	0	0	0	0	7	1	#NULL!	#NULL!	#NULL!	#NULL!	#NULL!	#NULL!	#NULL!	#NULL!	#NULL!	#NULL!	#NULL!	#NULL!	#NULL!	#NULL!	#NULL!
38	1	1984-10-14	1	0	0	1	0	1	0	0	0	0	1	1	0	0	0	#NULL!	#NULL!	#NULL!	#NULL!	#NULL!	#NULL!	#NULL!	#NULL!	#NULL!	#NULL!	#NULL!	0	0	0	0	3	1	#NULL!	#NULL!	#NULL!	#NULL!	#NULL!	#NULL!	#NULL!	#NULL!	#NULL!	#NULL!	#NULL!	#NULL!	#NULL!	#NULL!	#NULL!
24	0	1984-10-14	1	0	1	1	0	0	0	0	0	0	0	0	0	0	0	#NULL!	#NULL!	#NULL!	#NULL!	#NULL!	#NULL!	#NULL!	#NULL!	#NULL!	#NULL!	#NULL!	0	0	0	0	3	1	#NULL!	#NULL!	#NULL!	#NULL!	#NULL!	#NULL!	#NULL!	#NULL!	#NULL!	#NULL!	#NULL!	#NULL!	#NULL!	#NULL!	#NULL!
35	1	1984-10-14	0	1	0	1	0	0	0	0	1	0	0	1	0	0	0	#NULL!	#NULL!	#NULL!	#NULL!	#NULL!	#NULL!	#NULL!	#NULL!	#NULL!	#NULL!	#NULL!	0	0	0	0	5	1	#NULL!	#NULL!	#NULL!	#NULL!	#NULL!	#NULL!	#NULL!	#NULL!	#NULL!	#NULL!	#NULL!	#NULL!	#NULL!	#NULL!	#NULL!
42	1	1984-10-14	0	0	0	1	0	1	0	0	0	0	0	0	1	0	0	#NULL!	#NULL!	#NULL!	#NULL!	#NULL!	#NULL!	#NULL!	#NULL!	#NULL!	#NULL!	#NULL!	2	0	0	0	1	1	#NULL!	#NULL!	#NULL!	#NULL!	#NULL!	#NULL!	#NULL!	#NULL!	#NULL!	#NULL!	#NULL!	#NULL!	#NULL!	#NULL!	#NULL!
21	0	1984-10-14	1	1	0	1	0	0	0	0	0	0	0	0	0	0	0	#NULL!	#NULL!	#NULL!	#NULL!	#NULL!	#NULL!	#NULL!	#NULL!	#NULL!	#NULL!	#NULL!	0	0	0	0	1	1	#NULL!	#NULL!	#NULL!	#NULL!	#NULL!	#NULL!	#NULL!	#NULL!	#NULL!	#NULL!	#NULL!	#NULL!	#NULL!	#NULL!	#NULL!
45	0	1984-10-14	0	0	0	1	0	0	1	0	0	0	1	1	0	0	0	#NULL!	#NULL!	#NULL!	#NULL!	#NULL!	#NULL!	#NULL!	#NULL!	#NULL!	#NULL!	#NULL!	0	0	0	0	1	1	#NULL!	#NULL!	#NULL!	#NULL!	#NULL!	#NULL!	#NULL!	#NULL!	#NULL!	#NULL!	#NULL!	#NULL!	#NULL!	#NULL!	#NULL!
28	1	1984-10-14	0	0	0	1	0	0	0	0	0	0	0	0	0	0	0	#NULL!	#NULL!	#NULL!	#NULL!	#NULL!	#NULL!	#NULL!	#NULL!	#NULL!	#NULL!	#NULL!	0	0	0	0	7	1	#NULL!	#NULL!	#NULL!	#NULL!	#NULL!	#NULL!	#NULL!	#NULL!	#NULL!	#NULL!	#NULL!	#NULL!	#NULL!	#NULL!	#NULL!
27	1	1984-10-14	0	0	0	1	0	0	0	0	0	0	0	0	0	0	0	#NULL!	#NULL!	#NULL!	#NULL!	#NULL!	#NULL!	#NULL!	#NULL!	#NULL!	#NULL!	#NULL!	0	0	0	0	5	1	#NULL!	#NULL!	#NULL!	#NULL!	#NULL!	#NULL!	#NULL!	#NULL!	#NULL!	#NULL!	#NULL!	#NULL!	#NULL!	#NULL!	#NULL!
47	1	2020-07-05	1	1	0	1	1	0	0	0	0	0	1	1	1	0	0	#NULL!	#NULL!	#NULL!	#NULL!	#NULL!	#NULL!	#NULL!	#NULL!	#NULL!	#NULL!	#NULL!	0	0	0	0	7	1	#NULL!	#NULL!	#NULL!	#NULL!	#NULL!	#NULL!	#NULL!	#NULL!	#NULL!	#NULL!	#NULL!	#NULL!	#NULL!	#NULL!	#NULL!
29	0	2020-08-06	1	1	0	1	0	0	0	1	0	0	1	0	0	1	0	#NULL!	#NULL!	#NULL!	#NULL!	#NULL!	#NULL!	#NULL!	#NULL!	#NULL!	#NULL!	#NULL!	0	0	0	0	1	1	#NULL!	#NULL!	#NULL!	#NULL!	#NULL!	#NULL!	#NULL!	#NULL!	#NULL!	#NULL!	#NULL!	#NULL!	#NULL!	#NULL!	#NULL!
35	1	2020-06-26	1	0	0	1	0	0	0	1	0	0	1	1	0	0	0	#NULL!	#NULL!	#NULL!	#NULL!	#NULL!	#NULL!	#NULL!	#NULL!	#NULL!	#NULL!	#NULL!	0	0	0	0	3	1	#NULL!	#NULL!	#NULL!	#NULL!	#NULL!	#NULL!	#NULL!	#NULL!	#NULL!	#NULL!	#NULL!	#NULL!	#NULL!	#NULL!	#NULL!
35	0	2020-06-22	1	1	0	1	0	0	0	0	0	0	0	0	0	0	0	#NULL!	#NULL!	#NULL!	#NULL!	#NULL!	#NULL!	#NULL!	#NULL!	#NULL!	#NULL!	#NULL!	0	0	0	0	1	1	#NULL!	#NULL!	#NULL!	#NULL!	#NULL!	#NULL!	#NULL!	#NULL!	#NULL!	#NULL!	#NULL!	#NULL!	#NULL!	#NULL!	#NULL!
25	0	2020-06-26	0	1	0	2	1	0	0	0	0	0	0	1	0	0	0	#NULL!	#NULL!	#NULL!	#NULL!	#NULL!	#NULL!	#NULL!	#NULL!	#NULL!	#NULL!	#NULL!	0	0	0	0	1	2	#NULL!	#NULL!	#NULL!	#NULL!	#NULL!	#NULL!	#NULL!	#NULL!	#NULL!	#NULL!	#NULL!	#NULL!	#NULL!	#NULL!	#NULL!
47	0	2020-06-18	1	1	0	1	0	0	0	1	0	0	0	0	0	1	0	#NULL!	#NULL!	#NULL!	#NULL!	#NULL!	#NULL!	#NULL!	#NULL!	#NULL!	#NULL!	#NULL!	0	0	0	0	3	1	#NULL!	#NULL!	#NULL!	#NULL!	#NULL!	#NULL!	#NULL!	#NULL!	#NULL!	#NULL!	#NULL!	#NULL!	#NULL!	#NULL!	#NULL!
21	0	2020-07-05	1	0	0	1	0	0	0	0	0	0	1	1	0	0	0	#NULL!	#NULL!	#NULL!	#NULL!	#NULL!	#NULL!	#NULL!	#NULL!	#NULL!	#NULL!	#NULL!	2	0	0	0	5	1	#NULL!	#NULL!	#NULL!	#NULL!	#NULL!	#NULL!	#NULL!	#NULL!	#NULL!	#NULL!	#NULL!	#NULL!	#NULL!	#NULL!	#NULL!
[truncated: 15 more columns]
